# Supplementary material for: The pharmacoepigenomic landscape of cancer cell lines reveals the epigenetic component of drug sensitivity
Source: Commun Biol. 2023 Aug 9;6:825. doi: 10.1038/s42003-023-05198-y (PMC10412573; doi:10.1038/s42003-023-05198-y)
Supplement: Supplementary file 4 — Supplementary Data 1 [file 42003_2023_5198_MOESM4_ESM.xlsx]

## Sheet: drug_class_enrichment
	target	value	label	Enrichment	p	fdr	type	N
1	ABL signaling	0.166667	p=0.167	Over-enrichment	0.166667	0.608163	ALL	217
2	Apoptosis regulation	0.00339614	p=0.003*	Over-enrichment	0.00339614	0.0815075	ALL	222
3	Cell cycle	0.520307	p=0.52	Over-enrichment	0.520307	0.728616	ALL	218
4	Chromatin histone acetylation	0.0892284	p=0.089	Over-enrichment	0.0892284	0.608163	ALL	220
5	Chromatin histone methylation	-0.833333	p=0.833	Under-enrichment	0.833333	0.869565	ALL	216
6	Chromatin other	0.423179	p=0.423	Over-enrichment	0.423179	0.677086	ALL	217
7	Cytoskeleton	0.306306	p=0.306	Over-enrichment	0.306306	0.608163	ALL	217
8	DNA replication	-0.284901	p=0.285	Under-enrichment	0.284901	0.608163	ALL	217
9	EGFR signaling	-0.329422	p=0.329	Under-enrichment	0.329422	0.608163	ALL	216
10	ERK MAPK signaling	-0.153586	p=0.154	Under-enrichment	0.153586	0.608163	ALL	216
11	Genome integrity	0.423179	p=0.423	Over-enrichment	0.423179	0.677086	ALL	217
12	Hormone-related	-1	p=1	Under-enrichment	1	1	ALL	216
13	IGF1R signaling	0.306306	p=0.306	Over-enrichment	0.306306	0.608163	ALL	217
14	JNK and p38 signaling	-0.576821	p=0.577	Under-enrichment	0.576821	0.728616	ALL	216
15	Metabolism	0.670578	p=0.671	Over-enrichment	0.670578	0.792793	ALL	217
16	Mitosis	-0.326719	p=0.327	Under-enrichment	0.326719	0.608163	ALL	217
17	Other	-0.314409	p=0.314	Under-enrichment	0.314409	0.608163	ALL	218
18	Other, kinases	-0.248001	p=0.248	Under-enrichment	0.248001	0.608163	ALL	218
19	p53 pathway	-0.693694	p=0.694	Under-enrichment	0.693694	0.792793	ALL	216
20	PI3K/MTOR signaling	-0.248001	p=0.248	Under-enrichment	0.248001	0.608163	ALL	218
21	Protein stability and degradation	0.194466	p=0.194	Over-enrichment	0.194466	0.608163	ALL	218
22	RTK signaling	0.471728	p=0.472	Over-enrichment	0.471728	0.707592	ALL	219
23	Unclassified	-0.576821	p=0.577	Under-enrichment	0.576821	0.728616	ALL	216
24	WNT signaling	-0.833333	p=0.833	Under-enrichment	0.833333	0.869565	ALL	216
25	ABL signaling	-0.946237	p=0.946	Under-enrichment	0.946237	0.987377	BLCA	195
26	Apoptosis regulation	-0.535063	p=0.535	Under-enrichment	0.535063	0.987377	BLCA	195
27	Cell cycle	0.432704	p=0.433	Over-enrichment	0.432704	0.987377	BLCA	196
28	Chromatin histone acetylation	-0.535063	p=0.535	Under-enrichment	0.535063	0.987377	BLCA	195
29	Chromatin histone methylation	-0.946237	p=0.946	Under-enrichment	0.946237	0.987377	BLCA	195
30	Chromatin other	0.153557	p=0.154	Over-enrichment	0.153557	0.987377	BLCA	196
31	Cytoskeleton	-0.895089	p=0.895	Under-enrichment	0.895089	0.987377	BLCA	195
32	DNA replication	0.0299388	p=0.03*	Over-enrichment	0.0299388	0.718531	BLCA	198
33	EGFR signaling	-0.714442	p=0.714	Under-enrichment	0.714442	0.987377	BLCA	195
34	ERK MAPK signaling	0.432704	p=0.433	Over-enrichment	0.432704	0.987377	BLCA	196
35	Genome integrity	0.153557	p=0.154	Over-enrichment	0.153557	0.987377	BLCA	196
36	Hormone-related	-1	p=1	Under-enrichment	1	1	BLCA	195
37	IGF1R signaling	-0.895089	p=0.895	Under-enrichment	0.895089	0.987377	BLCA	195
38	JNK and p38 signaling	-0.846443	p=0.846	Under-enrichment	0.846443	0.987377	BLCA	195
39	Metabolism	-0.714442	p=0.714	Under-enrichment	0.714442	0.987377	BLCA	195
40	Mitosis	0.524505	p=0.525	Over-enrichment	0.524505	0.987377	BLCA	196
41	Other	0.68896	p=0.689	Over-enrichment	0.68896	0.987377	BLCA	196
42	Other, kinases	-0.274587	p=0.275	Under-enrichment	0.274587	0.987377	BLCA	195
43	p53 pathway	-0.895089	p=0.895	Under-enrichment	0.895089	0.987377	BLCA	195
44	PI3K/MTOR signaling	-0.664324	p=0.664	Under-enrichment	0.664324	0.987377	BLCA	196
45	Protein stability and degradation	-0.756222	p=0.756	Under-enrichment	0.756222	0.987377	BLCA	195
46	RTK signaling	-0.421962	p=0.422	Under-enrichment	0.421962	0.987377	BLCA	195
47	Unclassified	-0.846443	p=0.846	Under-enrichment	0.846443	0.987377	BLCA	195
48	WNT signaling	-0.946237	p=0.946	Under-enrichment	0.946237	0.987377	BLCA	195
49	ABL signaling	-0.768817	p=0.769	Under-enrichment	0.768817	0.802244	BRCA	228
50	Apoptosis regulation	0.231315	p=0.231	Over-enrichment	0.231315	0.708143	BRCA	232
51	Cell cycle	0.417984	p=0.418	Over-enrichment	0.417984	0.708143	BRCA	231
52	Chromatin histone acetylation	-0.0505452	p=0.051	Under-enrichment	0.0505452	0.599501	BRCA	228
53	Chromatin histone methylation	-0.768817	p=0.769	Under-enrichment	0.768817	0.802244	BRCA	228
54	Chromatin other	-0.452211	p=0.452	Under-enrichment	0.452211	0.708143	BRCA	228
55	Cytoskeleton	-0.590119	p=0.59	Under-enrichment	0.590119	0.708143	BRCA	228
56	DNA replication	0.411784	p=0.412	Over-enrichment	0.411784	0.708143	BRCA	232
57	EGFR signaling	-0.578067	p=0.578	Under-enrichment	0.578067	0.708143	BRCA	229
58	ERK MAPK signaling	0.0529812	p=0.053	Over-enrichment	0.0529812	0.599501	BRCA	233
59	Genome integrity	0.547789	p=0.548	Over-enrichment	0.547789	0.708143	BRCA	229
60	Hormone-related	-1	p=1	Under-enrichment	1	1	BRCA	228
61	IGF1R signaling	-0.590119	p=0.59	Under-enrichment	0.590119	0.708143	BRCA	228
62	JNK and p38 signaling	-0.452211	p=0.452	Under-enrichment	0.452211	0.708143	BRCA	228
63	Metabolism	-0.578067	p=0.578	Under-enrichment	0.578067	0.708143	BRCA	229
64	Mitosis	0.153429	p=0.153	Over-enrichment	0.153429	0.708143	BRCA	233
65	Other	-0.273107	p=0.273	Under-enrichment	0.273107	0.708143	BRCA	231
66	Other, kinases	-0.199726	p=0.2	Under-enrichment	0.199726	0.708143	BRCA	231
67	p53 pathway	0.409881	p=0.41	Over-enrichment	0.409881	0.708143	BRCA	229
68	PI3K/MTOR signaling	0.0999169	p=0.1	Over-enrichment	0.0999169	0.599501	BRCA	236
69	Protein stability and degradation	0.327101	p=0.327	Over-enrichment	0.327101	0.708143	BRCA	230
70	RTK signaling	-0.0970617	p=0.097	Under-enrichment	0.0970617	0.599501	BRCA	229
71	Unclassified	0.547789	p=0.548	Over-enrichment	0.547789	0.708143	BRCA	229
72	WNT signaling	-0.768817	p=0.769	Under-enrichment	0.768817	0.802244	BRCA	228
73	ABL signaling	-0.844086	p=0.844	Under-enrichment	0.844086	0.880785	COREAD	214
74	Apoptosis regulation	-0.14639	p=0.146	Under-enrichment	0.14639	0.695331	COREAD	214
75	Cell cycle	-0.518702	p=0.519	Under-enrichment	0.518702	0.854124	COREAD	215
76	Chromatin histone acetylation	-0.464065	p=0.464	Under-enrichment	0.464065	0.854124	COREAD	215
77	Chromatin histone methylation	-0.844086	p=0.844	Under-enrichment	0.844086	0.880785	COREAD	214
78	Chromatin other	0.400411	p=0.4	Over-enrichment	0.400411	0.854124	COREAD	215
79	Cytoskeleton	-0.71177	p=0.712	Under-enrichment	0.71177	0.854124	COREAD	214
80	DNA replication	-0.323564	p=0.324	Under-enrichment	0.323564	0.854124	COREAD	215
81	EGFR signaling	0.643788	p=0.644	Over-enrichment	0.643788	0.854124	COREAD	215
82	ERK MAPK signaling	0.00118128	p=0.001*	Over-enrichment	0.00118128	0.0283508	COREAD	220
83	Genome integrity	-0.599589	p=0.6	Under-enrichment	0.599589	0.854124	COREAD	214
84	Hormone-related	-1	p=1	Under-enrichment	1	1	COREAD	214
85	IGF1R signaling	-0.71177	p=0.712	Under-enrichment	0.71177	0.854124	COREAD	214
86	JNK and p38 signaling	-0.599589	p=0.6	Under-enrichment	0.599589	0.854124	COREAD	214
87	Metabolism	-0.356212	p=0.356	Under-enrichment	0.356212	0.854124	COREAD	214
88	Mitosis	0.124052	p=0.124	Over-enrichment	0.124052	0.695331	COREAD	218
89	Other	0.0670691	p=0.067	Over-enrichment	0.0670691	0.695331	COREAD	220
90	Other, kinases	-0.106368	p=0.106	Under-enrichment	0.106368	0.695331	COREAD	215
91	p53 pathway	-0.71177	p=0.712	Under-enrichment	0.71177	0.854124	COREAD	214
92	PI3K/MTOR signaling	-0.294522	p=0.295	Under-enrichment	0.294522	0.854124	COREAD	216
93	Protein stability and degradation	0.173833	p=0.174	Over-enrichment	0.173833	0.695331	COREAD	216
94	RTK signaling	0.4237	p=0.424	Over-enrichment	0.4237	0.854124	COREAD	217
95	Unclassified	-0.599589	p=0.6	Under-enrichment	0.599589	0.854124	COREAD	214
96	WNT signaling	-0.844086	p=0.844	Under-enrichment	0.844086	0.880785	COREAD	214
97	ABL signaling	-0.962366	p=0.962	Under-enrichment	0.962366	1	DLBC	192
98	Apoptosis regulation	0.352086	p=0.352	Over-enrichment	0.352086	1	DLBC	193
99	Cell cycle	0.325249	p=0.325	Over-enrichment	0.325249	1	DLBC	193
100	Chromatin histone acetylation	-0.647914	p=0.648	Under-enrichment	0.647914	1	DLBC	192
101	Chromatin histone methylation	-0.962366	p=0.962	Under-enrichment	0.962366	1	DLBC	192
102	Chromatin other	-0.890725	p=0.891	Under-enrichment	0.890725	1	DLBC	192
103	Cytoskeleton	-0.925952	p=0.926	Under-enrichment	0.925952	1	DLBC	192
104	DNA replication	-0.57282	p=0.573	Under-enrichment	0.57282	1	DLBC	192
105	EGFR signaling	-0.79185	p=0.792	Under-enrichment	0.79185	1	DLBC	192
106	ERK MAPK signaling	-0.674751	p=0.675	Under-enrichment	0.674751	1	DLBC	192
107	Genome integrity	-0.890725	p=0.891	Under-enrichment	0.890725	1	DLBC	192
108	Hormone-related	-1	p=1	Under-enrichment	1	1	DLBC	192
109	IGF1R signaling	-0.925952	p=0.926	Under-enrichment	0.925952	1	DLBC	192
110	JNK and p38 signaling	-0.890725	p=0.891	Under-enrichment	0.890725	1	DLBC	192
111	Metabolism	0.20815	p=0.208	Over-enrichment	0.20815	1	DLBC	193
112	Mitosis	-0.596975	p=0.597	Under-enrichment	0.596975	1	DLBC	192
113	Other	0.166108	p=0.166	Over-enrichment	0.166108	1	DLBC	194
114	Other, kinases	0.592084	p=0.592	Over-enrichment	0.592084	1	DLBC	193
115	p53 pathway	-0.925952	p=0.926	Under-enrichment	0.925952	1	DLBC	192
116	PI3K/MTOR signaling	0.592084	p=0.592	Over-enrichment	0.592084	1	DLBC	193
117	Protein stability and degradation	-0.823706	p=0.824	Under-enrichment	0.823706	1	DLBC	192
118	RTK signaling	-0.549507	p=0.55	Under-enrichment	0.549507	1	DLBC	192
119	Unclassified	-0.890725	p=0.891	Under-enrichment	0.890725	1	DLBC	192
120	WNT signaling	-0.962366	p=0.962	Under-enrichment	0.962366	1	DLBC	192
121	ABL signaling	-0.827957	p=0.828	Under-enrichment	0.827957	0.863955	ESCA	217
122	Apoptosis regulation	0.595092	p=0.595	Over-enrichment	0.595092	0.821691	ESCA	219
123	Cell cycle	0.539242	p=0.539	Over-enrichment	0.539242	0.821691	ESCA	219
124	Chromatin histone acetylation	-0.117554	p=0.118	Under-enrichment	0.117554	0.564259	ESCA	217
125	Chromatin histone methylation	-0.827957	p=0.828	Under-enrichment	0.827957	0.863955	ESCA	217
126	Chromatin other	-0.565657	p=0.566	Under-enrichment	0.565657	0.821691	ESCA	217
127	Cytoskeleton	-0.684743	p=0.685	Under-enrichment	0.684743	0.821691	ESCA	217
128	DNA replication	0.0177201	p=0.018*	Over-enrichment	0.0177201	0.206692	ESCA	223
129	EGFR signaling	0.68333	p=0.683	Over-enrichment	0.68333	0.821691	ESCA	218
130	ERK MAPK signaling	-0.143677	p=0.144	Under-enrichment	0.143677	0.574709	ESCA	217
131	Genome integrity	0.434343	p=0.434	Over-enrichment	0.434343	0.821691	ESCA	218
132	Hormone-related	-1	p=1	Under-enrichment	1	1	ESCA	217
133	IGF1R signaling	-0.684743	p=0.685	Under-enrichment	0.684743	0.821691	ESCA	217
134	JNK and p38 signaling	-0.565657	p=0.566	Under-enrichment	0.565657	0.821691	ESCA	217
135	Metabolism	0.0644426	p=0.064	Over-enrichment	0.0644426	0.386656	ESCA	220
136	Mitosis	0.393236	p=0.393	Over-enrichment	0.393236	0.821691	ESCA	220
137	Other	-0.0182044	p=0.018*	Under-enrichment	0.0182044	0.206692	ESCA	217
138	Other, kinases	0.547518	p=0.548	Over-enrichment	0.547518	0.821691	ESCA	221
139	p53 pathway	-0.684743	p=0.685	Under-enrichment	0.684743	0.821691	ESCA	217
140	PI3K/MTOR signaling	0.547518	p=0.548	Over-enrichment	0.547518	0.821691	ESCA	221
141	Protein stability and degradation	-0.384679	p=0.385	Under-enrichment	0.384679	0.821691	ESCA	217
142	RTK signaling	0.0258364	p=0.026*	Over-enrichment	0.0258364	0.206692	ESCA	223
143	Unclassified	-0.565657	p=0.566	Under-enrichment	0.565657	0.821691	ESCA	217
144	WNT signaling	-0.827957	p=0.828	Under-enrichment	0.827957	0.863955	ESCA	217
145	ABL signaling	-0.865591	p=0.866	Under-enrichment	0.865591	0.903226	GBM	210
146	Apoptosis regulation	-0.54965	p=0.55	Under-enrichment	0.54965	0.86254	GBM	211
147	Cell cycle	-0.600581	p=0.601	Under-enrichment	0.600581	0.86254	GBM	211
148	Chromatin histone acetylation	0.45035	p=0.45	Over-enrichment	0.45035	0.86254	GBM	212
149	Chromatin histone methylation	-0.865591	p=0.866	Under-enrichment	0.865591	0.903226	GBM	210
150	Chromatin other	-0.646905	p=0.647	Under-enrichment	0.646905	0.86254	GBM	210
151	Cytoskeleton	0.25138	p=0.251	Over-enrichment	0.25138	0.86254	GBM	211
152	DNA replication	0.00466372	p=0.005*	Over-enrichment	0.00466372	0.111929	GBM	216
153	EGFR signaling	-0.415261	p=0.415	Under-enrichment	0.415261	0.86254	GBM	210
154	ERK MAPK signaling	0.399419	p=0.399	Over-enrichment	0.399419	0.86254	GBM	212
155	Genome integrity	-0.646905	p=0.647	Under-enrichment	0.646905	0.86254	GBM	210
156	Hormone-related	-1	p=1	Under-enrichment	1	1	GBM	210
157	IGF1R signaling	-0.74862	p=0.749	Under-enrichment	0.74862	0.898344	GBM	210
158	JNK and p38 signaling	-0.646905	p=0.647	Under-enrichment	0.646905	0.86254	GBM	210
159	Metabolism	-0.415261	p=0.415	Under-enrichment	0.415261	0.86254	GBM	210
160	Mitosis	-0.454921	p=0.455	Under-enrichment	0.454921	0.86254	GBM	211
161	Other	0.0335569	p=0.034*	Over-enrichment	0.0335569	0.402683	GBM	216
162	Other, kinases	-0.404405	p=0.404	Under-enrichment	0.404405	0.86254	GBM	212
163	p53 pathway	-0.74862	p=0.749	Under-enrichment	0.74862	0.898344	GBM	210
164	PI3K/MTOR signaling	0.595595	p=0.596	Over-enrichment	0.595595	0.86254	GBM	213
165	Protein stability and degradation	-0.481809	p=0.482	Under-enrichment	0.481809	0.86254	GBM	210
166	RTK signaling	-0.104556	p=0.105	Under-enrichment	0.104556	0.836447	GBM	210
167	Unclassified	-0.646905	p=0.647	Under-enrichment	0.646905	0.86254	GBM	210
168	WNT signaling	-0.865591	p=0.866	Under-enrichment	0.865591	0.903226	GBM	210
169	ABL signaling	-0.795699	p=0.796	Under-enrichment	0.795699	0.830295	HNSC	223
170	Apoptosis regulation	-0.301293	p=0.301	Under-enrichment	0.301293	0.735879	HNSC	224
171	Cell cycle	0.643894	p=0.644	Over-enrichment	0.643894	0.735879	HNSC	225
172	Chromatin histone acetylation	-0.602765	p=0.603	Under-enrichment	0.602765	0.735879	HNSC	225
173	Chromatin histone methylation	-0.795699	p=0.796	Under-enrichment	0.795699	0.830295	HNSC	223
174	Chromatin other	0.498317	p=0.498	Over-enrichment	0.498317	0.735879	HNSC	224
175	Cytoskeleton	0.367742	p=0.368	Over-enrichment	0.367742	0.735879	HNSC	224
176	DNA replication	-0.425251	p=0.425	Under-enrichment	0.425251	0.735879	HNSC	225
177	EGFR signaling	0.355337	p=0.355	Over-enrichment	0.355337	0.735879	HNSC	225
178	ERK MAPK signaling	0.643894	p=0.644	Over-enrichment	0.643894	0.735879	HNSC	225
179	Genome integrity	-0.501683	p=0.502	Under-enrichment	0.501683	0.735879	HNSC	223
180	Hormone-related	-1	p=1	Under-enrichment	1	1	HNSC	223
181	IGF1R signaling	-0.632258	p=0.632	Under-enrichment	0.632258	0.735879	HNSC	223
182	JNK and p38 signaling	0.498317	p=0.498	Over-enrichment	0.498317	0.735879	HNSC	224
183	Metabolism	0.355337	p=0.355	Over-enrichment	0.355337	0.735879	HNSC	225
184	Mitosis	0.261083	p=0.261	Over-enrichment	0.261083	0.735879	HNSC	227
185	Other	-0.177639	p=0.178	Under-enrichment	0.177639	0.735879	HNSC	225
186	Other, kinases	-0.127332	p=0.127	Under-enrichment	0.127332	0.735879	HNSC	225
187	p53 pathway	0.367742	p=0.368	Over-enrichment	0.367742	0.735879	HNSC	224
188	PI3K/MTOR signaling	0.276148	p=0.276	Over-enrichment	0.276148	0.735879	HNSC	229
189	Protein stability and degradation	0.270507	p=0.271	Over-enrichment	0.270507	0.735879	HNSC	225
190	RTK signaling	0.62683	p=0.627	Over-enrichment	0.62683	0.735879	HNSC	226
191	Unclassified	0.498317	p=0.498	Over-enrichment	0.498317	0.735879	HNSC	224
192	WNT signaling	0.204301	p=0.204	Over-enrichment	0.204301	0.735879	HNSC	224
193	ABL signaling	-0.930108	p=0.93	Under-enrichment	0.930108	0.970547	KIRC	198
194	Apoptosis regulation	-0.440373	p=0.44	Under-enrichment	0.440373	0.970547	KIRC	198
195	Cell cycle	-0.475495	p=0.475	Under-enrichment	0.475495	0.970547	KIRC	198
196	Chromatin histone acetylation	0.559627	p=0.56	Over-enrichment	0.559627	0.970547	KIRC	199
197	Chromatin histone methylation	-0.930108	p=0.93	Under-enrichment	0.930108	0.970547	KIRC	198
198	Chromatin other	-0.803652	p=0.804	Under-enrichment	0.803652	0.970547	KIRC	198
199	Cytoskeleton	-0.864749	p=0.865	Under-enrichment	0.864749	0.970547	KIRC	198
200	DNA replication	0.651143	p=0.651	Over-enrichment	0.651143	0.970547	KIRC	199
201	EGFR signaling	0.356554	p=0.357	Over-enrichment	0.356554	0.970547	KIRC	199
202	ERK MAPK signaling	-0.475495	p=0.475	Under-enrichment	0.475495	0.970547	KIRC	198
203	Genome integrity	-0.803652	p=0.804	Under-enrichment	0.803652	0.970547	KIRC	198
204	Hormone-related	-1	p=1	Under-enrichment	1	1	KIRC	198
205	IGF1R signaling	-0.864749	p=0.865	Under-enrichment	0.864749	0.970547	KIRC	198
206	JNK and p38 signaling	-0.803652	p=0.804	Under-enrichment	0.803652	0.970547	KIRC	198
207	Metabolism	0.356554	p=0.357	Over-enrichment	0.356554	0.970547	KIRC	199
208	Mitosis	0.226853	p=0.227	Over-enrichment	0.226853	0.970547	KIRC	200
209	Other	-0.216119	p=0.216	Under-enrichment	0.216119	0.970547	KIRC	198
210	Other, kinases	0.0514909	p=0.051	Over-enrichment	0.0514909	0.892339	KIRC	202
211	p53 pathway	-0.864749	p=0.865	Under-enrichment	0.864749	0.970547	KIRC	198
212	PI3K/MTOR signaling	-0.1835	p=0.183	Under-enrichment	0.1835	0.970547	KIRC	198
213	Protein stability and degradation	-0.693236	p=0.693	Under-enrichment	0.693236	0.970547	KIRC	198
214	RTK signaling	0.0743616	p=0.074	Over-enrichment	0.0743616	0.892339	KIRC	201
215	Unclassified	-0.803652	p=0.804	Under-enrichment	0.803652	0.970547	KIRC	198
216	WNT signaling	-0.930108	p=0.93	Under-enrichment	0.930108	0.970547	KIRC	198
217	ABL signaling	-0.827957	p=0.828	Under-enrichment	0.827957	0.863955	LAML	217
218	Apoptosis regulation	-0.404908	p=0.405	Under-enrichment	0.404908	0.754209	LAML	218
219	Cell cycle	0.236278	p=0.236	Over-enrichment	0.236278	0.754209	LAML	220
220	Chromatin histone acetylation	0.0985672	p=0.099	Over-enrichment	0.0985672	0.754209	LAML	221
221	Chromatin histone methylation	-0.827957	p=0.828	Under-enrichment	0.827957	0.863955	LAML	217
222	Chromatin other	-0.565657	p=0.566	Under-enrichment	0.565657	0.754209	LAML	217
223	Cytoskeleton	0.0288288	p=0.029*	Over-enrichment	0.0288288	0.345946	LAML	219
224	DNA replication	-0.554964	p=0.555	Under-enrichment	0.554964	0.754209	LAML	219
225	EGFR signaling	-0.31667	p=0.317	Under-enrichment	0.31667	0.754209	LAML	217
226	ERK MAPK signaling	0.0021126	p=0.002*	Over-enrichment	0.0021126	0.0507024	LAML	223
227	Genome integrity	0.434343	p=0.434	Over-enrichment	0.434343	0.754209	LAML	218
228	Hormone-related	-1	p=1	Under-enrichment	1	1	LAML	217
229	IGF1R signaling	-0.684743	p=0.685	Under-enrichment	0.684743	0.821691	LAML	217
230	JNK and p38 signaling	-0.565657	p=0.566	Under-enrichment	0.565657	0.754209	LAML	217
231	Metabolism	-0.31667	p=0.317	Under-enrichment	0.31667	0.754209	LAML	217
232	Mitosis	0.165051	p=0.165	Over-enrichment	0.165051	0.754209	LAML	221
233	Other	-0.29139	p=0.291	Under-enrichment	0.29139	0.754209	LAML	219
234	Other, kinases	-0.452482	p=0.452	Under-enrichment	0.452482	0.754209	LAML	220
235	p53 pathway	-0.684743	p=0.685	Under-enrichment	0.684743	0.821691	LAML	217
236	PI3K/MTOR signaling	-0.226847	p=0.227	Under-enrichment	0.226847	0.754209	LAML	219
237	Protein stability and degradation	-0.384679	p=0.385	Under-enrichment	0.384679	0.754209	LAML	217
238	RTK signaling	-0.50472	p=0.505	Under-enrichment	0.50472	0.754209	LAML	219
239	Unclassified	-0.565657	p=0.566	Under-enrichment	0.565657	0.754209	LAML	217
240	WNT signaling	-0.827957	p=0.828	Under-enrichment	0.827957	0.863955	LAML	217
241	ABL signaling	-0.962366	p=0.962	Under-enrichment	0.962366	1	LGG	192
242	Apoptosis regulation	-0.647914	p=0.648	Under-enrichment	0.647914	1	LGG	192
243	Cell cycle	0.325249	p=0.325	Over-enrichment	0.325249	1	LGG	193
244	Chromatin histone acetylation	-0.647914	p=0.648	Under-enrichment	0.647914	1	LGG	192
245	Chromatin histone methylation	-0.962366	p=0.962	Under-enrichment	0.962366	1	LGG	192
246	Chromatin other	0.109275	p=0.109	Over-enrichment	0.109275	1	LGG	193
247	Cytoskeleton	-0.925952	p=0.926	Under-enrichment	0.925952	1	LGG	192
248	DNA replication	0.42718	p=0.427	Over-enrichment	0.42718	1	LGG	193
249	EGFR signaling	-0.79185	p=0.792	Under-enrichment	0.79185	1	LGG	192
250	ERK MAPK signaling	-0.674751	p=0.675	Under-enrichment	0.674751	1	LGG	192
251	Genome integrity	-0.890725	p=0.891	Under-enrichment	0.890725	1	LGG	192
252	Hormone-related	-1	p=1	Under-enrichment	1	1	LGG	192
253	IGF1R signaling	-0.925952	p=0.926	Under-enrichment	0.925952	1	LGG	192
254	JNK and p38 signaling	-0.890725	p=0.891	Under-enrichment	0.890725	1	LGG	192
255	Metabolism	0.20815	p=0.208	Over-enrichment	0.20815	1	LGG	193
256	Mitosis	-0.596975	p=0.597	Under-enrichment	0.596975	1	LGG	192
257	Other	-0.444742	p=0.445	Under-enrichment	0.444742	1	LGG	192
258	Other, kinases	0.592084	p=0.592	Over-enrichment	0.592084	1	LGG	193
259	p53 pathway	-0.925952	p=0.926	Under-enrichment	0.925952	1	LGG	192
260	PI3K/MTOR signaling	-0.407916	p=0.408	Under-enrichment	0.407916	1	LGG	192
261	Protein stability and degradation	0.0115532	p=0.012*	Over-enrichment	0.0115532	0.277277	LGG	194
262	RTK signaling	-0.549507	p=0.55	Under-enrichment	0.549507	1	LGG	192
263	Unclassified	-0.890725	p=0.891	Under-enrichment	0.890725	1	LGG	192
264	WNT signaling	-0.962366	p=0.962	Under-enrichment	0.962366	1	LGG	192
265	ABL signaling	-0.967742	p=0.968	Under-enrichment	0.967742	1	LIHC	191
266	Apoptosis regulation	-0.690086	p=0.69	Under-enrichment	0.690086	1	LIHC	191
267	Cell cycle	0.285558	p=0.286	Over-enrichment	0.285558	1	LIHC	192
268	Chromatin histone acetylation	0.041998	p=0.042*	Over-enrichment	0.041998	1	LIHC	193
269	Chromatin histone methylation	-0.967742	p=0.968	Under-enrichment	0.967742	1	LIHC	191
270	Chromatin other	-0.905822	p=0.906	Under-enrichment	0.905822	1	LIHC	191
271	Cytoskeleton	-0.936356	p=0.936	Under-enrichment	0.936356	1	LIHC	191
272	DNA replication	0.37887	p=0.379	Over-enrichment	0.37887	1	LIHC	192
273	EGFR signaling	-0.819155	p=0.819	Under-enrichment	0.819155	1	LIHC	191
274	ERK MAPK signaling	-0.714442	p=0.714	Under-enrichment	0.714442	1	LIHC	191
275	Genome integrity	-0.905822	p=0.906	Under-enrichment	0.905822	1	LIHC	191
276	Hormone-related	-1	p=1	Under-enrichment	1	1	LIHC	191
277	IGF1R signaling	-0.936356	p=0.936	Under-enrichment	0.936356	1	LIHC	191
278	JNK and p38 signaling	-0.905822	p=0.906	Under-enrichment	0.905822	1	LIHC	191
279	Metabolism	-0.819155	p=0.819	Under-enrichment	0.819155	1	LIHC	191
280	Mitosis	-0.643446	p=0.643	Under-enrichment	0.643446	1	LIHC	191
281	Other	0.499665	p=0.5	Over-enrichment	0.499665	1	LIHC	192
282	Other, kinases	-0.464714	p=0.465	Under-enrichment	0.464714	1	LIHC	191
283	p53 pathway	-0.936356	p=0.936	Under-enrichment	0.936356	1	LIHC	191
284	PI3K/MTOR signaling	0.535286	p=0.535	Over-enrichment	0.535286	1	LIHC	192
285	Protein stability and degradation	-0.84724	p=0.847	Under-enrichment	0.84724	1	LIHC	191
286	RTK signaling	-0.599463	p=0.599	Under-enrichment	0.599463	1	LIHC	191
287	Unclassified	-0.905822	p=0.906	Under-enrichment	0.905822	1	LIHC	191
288	WNT signaling	-0.967742	p=0.968	Under-enrichment	0.967742	1	LIHC	191
289	ABL signaling	-0.731183	p=0.731	Under-enrichment	0.731183	0.762973	LUAD	235
290	Apoptosis regulation	-0.392909	p=0.393	Under-enrichment	0.392909	0.711421	LUAD	237
291	Cell cycle	-0.466545	p=0.467	Under-enrichment	0.466545	0.711421	LUAD	237
292	Chromatin histone acetylation	-0.152909	p=0.153	Under-enrichment	0.152909	0.609318	LUAD	236
293	Chromatin histone methylation	-0.731183	p=0.731	Under-enrichment	0.731183	0.762973	LUAD	235
294	Chromatin other	-0.388575	p=0.389	Under-enrichment	0.388575	0.711421	LUAD	235
295	Cytoskeleton	-0.533566	p=0.534	Under-enrichment	0.533566	0.711421	LUAD	235
296	DNA replication	-0.0690168	p=0.069	Under-enrichment	0.0690168	0.569602	LUAD	236
297	EGFR signaling	0.000299759	p=< 2.22e-16*	Over-enrichment	0.000299759	0.00719421	LUAD	241
298	ERK MAPK signaling	0.265548	p=0.266	Over-enrichment	0.265548	0.711421	LUAD	239
299	Genome integrity	0.611425	p=0.611	Over-enrichment	0.611425	0.73371	LUAD	236
300	Hormone-related	-1	p=1	Under-enrichment	1	1	LUAD	235
301	IGF1R signaling	0.0712002	p=0.071	Over-enrichment	0.0712002	0.569602	LUAD	237
302	JNK and p38 signaling	-0.388575	p=0.389	Under-enrichment	0.388575	0.711421	LUAD	235
303	Metabolism	-0.487727	p=0.488	Under-enrichment	0.487727	0.711421	LUAD	236
304	Mitosis	0.480731	p=0.481	Over-enrichment	0.480731	0.711421	LUAD	239
305	Other	-0.330106	p=0.33	Under-enrichment	0.330106	0.711421	LUAD	239
306	Other, kinases	0.371793	p=0.372	Over-enrichment	0.371793	0.711421	LUAD	242
307	p53 pathway	-0.533566	p=0.534	Under-enrichment	0.533566	0.711421	LUAD	235
308	PI3K/MTOR signaling	0.0954558	p=0.095	Over-enrichment	0.0954558	0.572735	LUAD	244
309	Protein stability and degradation	0.121418	p=0.121	Over-enrichment	0.121418	0.582809	LUAD	238
310	RTK signaling	-0.177718	p=0.178	Under-enrichment	0.177718	0.609318	LUAD	237
311	Unclassified	0.611425	p=0.611	Over-enrichment	0.611425	0.73371	LUAD	236
312	WNT signaling	-0.731183	p=0.731	Under-enrichment	0.731183	0.762973	LUAD	235
313	ABL signaling	-0.989247	p=0.989	Under-enrichment	0.989247	1	MM	187
314	Apoptosis regulation	-0.884917	p=0.885	Under-enrichment	0.884917	1	MM	187
315	Cell cycle	-0.895089	p=0.895	Under-enrichment	0.895089	1	MM	187
316	Chromatin histone acetylation	0.115083	p=0.115	Over-enrichment	0.115083	1	MM	188
317	Chromatin histone methylation	-0.989247	p=0.989	Under-enrichment	0.989247	1	MM	187
318	Chromatin other	-0.967916	p=0.968	Under-enrichment	0.967916	1	MM	187
319	Cytoskeleton	-0.978553	p=0.979	Under-enrichment	0.978553	1	MM	187
320	DNA replication	0.145248	p=0.145	Over-enrichment	0.145248	1	MM	188
321	EGFR signaling	-0.936356	p=0.936	Under-enrichment	0.936356	1	MM	187
322	ERK MAPK signaling	-0.895089	p=0.895	Under-enrichment	0.895089	1	MM	187
323	Genome integrity	-0.967916	p=0.968	Under-enrichment	0.967916	1	MM	187
324	Hormone-related	-1	p=1	Under-enrichment	1	1	MM	187
325	IGF1R signaling	-0.978553	p=0.979	Under-enrichment	0.978553	1	MM	187
326	JNK and p38 signaling	-0.967916	p=0.968	Under-enrichment	0.967916	1	MM	187
327	Metabolism	-0.936356	p=0.936	Under-enrichment	0.936356	1	MM	187
328	Mitosis	-0.864749	p=0.865	Under-enrichment	0.864749	1	MM	187
329	Other	-0.79599	p=0.796	Under-enrichment	0.79599	1	MM	187
330	Other, kinases	-0.776867	p=0.777	Under-enrichment	0.776867	1	MM	187
331	p53 pathway	-0.978553	p=0.979	Under-enrichment	0.978553	1	MM	187
332	PI3K/MTOR signaling	-0.776867	p=0.777	Under-enrichment	0.776867	1	MM	187
333	Protein stability and degradation	-0.946818	p=0.947	Under-enrichment	0.946818	1	MM	187
334	RTK signaling	-0.844813	p=0.845	Under-enrichment	0.844813	1	MM	187
335	Unclassified	-0.967916	p=0.968	Under-enrichment	0.967916	1	MM	187
336	WNT signaling	-0.989247	p=0.989	Under-enrichment	0.989247	1	MM	187
337	ABL signaling	-0.870968	p=0.871	Under-enrichment	0.870968	0.908836	NB	209
338	Apoptosis regulation	0.155068	p=0.155	Over-enrichment	0.155068	0.744328	NB	212
339	Cell cycle	-0.621673	p=0.622	Under-enrichment	0.621673	0.908836	NB	210
340	Chromatin histone acetylation	-0.209022	p=0.209	Under-enrichment	0.209022	0.836088	NB	209
341	Chromatin histone methylation	-0.870968	p=0.871	Under-enrichment	0.870968	0.908836	NB	209
342	Chromatin other	-0.659111	p=0.659	Under-enrichment	0.659111	0.908836	NB	209
343	Cytoskeleton	-0.757977	p=0.758	Under-enrichment	0.757977	0.908836	NB	209
344	DNA replication	-0.13391	p=0.134	Under-enrichment	0.13391	0.744328	NB	209
345	EGFR signaling	-0.431232	p=0.431	Under-enrichment	0.431232	0.908836	NB	209
346	ERK MAPK signaling	0.00384977	p=0.004*	Over-enrichment	0.00384977	0.0923946	NB	214
347	Genome integrity	-0.659111	p=0.659	Under-enrichment	0.659111	0.908836	NB	209
348	Hormone-related	-1	p=1	Under-enrichment	1	1	NB	209
349	IGF1R signaling	-0.757977	p=0.758	Under-enrichment	0.757977	0.908836	NB	209
350	JNK and p38 signaling	-0.659111	p=0.659	Under-enrichment	0.659111	0.908836	NB	209
351	Metabolism	0.568768	p=0.569	Over-enrichment	0.568768	0.908836	NB	210
352	Mitosis	0.521124	p=0.521	Over-enrichment	0.521124	0.908836	NB	211
353	Other	0.0274359	p=0.027*	Over-enrichment	0.0274359	0.329231	NB	215
354	Other, kinases	0.564806	p=0.565	Over-enrichment	0.564806	0.908836	NB	212
355	p53 pathway	-0.757977	p=0.758	Under-enrichment	0.757977	0.908836	NB	209
356	PI3K/MTOR signaling	0.564806	p=0.565	Over-enrichment	0.564806	0.908836	NB	212
357	Protein stability and degradation	-0.497153	p=0.497	Under-enrichment	0.497153	0.908836	NB	209
358	RTK signaling	-0.115225	p=0.115	Under-enrichment	0.115225	0.744328	NB	209
359	Unclassified	-0.659111	p=0.659	Under-enrichment	0.659111	0.908836	NB	209
360	WNT signaling	-0.870968	p=0.871	Under-enrichment	0.870968	0.908836	NB	209
361	ABL signaling	-0.865591	p=0.866	Under-enrichment	0.865591	0.903226	OV	210
362	Apoptosis regulation	0.45035	p=0.45	Over-enrichment	0.45035	0.898344	OV	212
363	Cell cycle	-0.600581	p=0.601	Under-enrichment	0.600581	0.898344	OV	211
364	Chromatin histone acetylation	-0.54965	p=0.55	Under-enrichment	0.54965	0.898344	OV	211
365	Chromatin histone methylation	-0.865591	p=0.866	Under-enrichment	0.865591	0.903226	OV	210
366	Chromatin other	-0.646905	p=0.647	Under-enrichment	0.646905	0.898344	OV	210
367	Cytoskeleton	-0.74862	p=0.749	Under-enrichment	0.74862	0.898344	OV	210
368	DNA replication	0.285447	p=0.285	Over-enrichment	0.285447	0.898344	OV	213
369	EGFR signaling	0.18545	p=0.185	Over-enrichment	0.18545	0.898344	OV	212
370	ERK MAPK signaling	0.399419	p=0.399	Over-enrichment	0.399419	0.898344	OV	212
371	Genome integrity	0.353095	p=0.353	Over-enrichment	0.353095	0.898344	OV	211
372	Hormone-related	-1	p=1	Under-enrichment	1	1	OV	210
373	IGF1R signaling	-0.74862	p=0.749	Under-enrichment	0.74862	0.898344	OV	210
374	JNK and p38 signaling	-0.646905	p=0.647	Under-enrichment	0.646905	0.898344	OV	210
375	Metabolism	0.584739	p=0.585	Over-enrichment	0.584739	0.898344	OV	211
376	Mitosis	0.545079	p=0.545	Over-enrichment	0.545079	0.898344	OV	212
377	Other	0.524082	p=0.524	Over-enrichment	0.524082	0.898344	OV	213
378	Other, kinases	-0.404405	p=0.404	Under-enrichment	0.404405	0.898344	OV	212
379	p53 pathway	-0.74862	p=0.749	Under-enrichment	0.74862	0.898344	OV	210
380	PI3K/MTOR signaling	0.339018	p=0.339	Over-enrichment	0.339018	0.898344	OV	214
381	Protein stability and degradation	0.518191	p=0.518	Over-enrichment	0.518191	0.898344	OV	211
382	RTK signaling	-0.104556	p=0.105	Under-enrichment	0.104556	0.898344	OV	210
383	Unclassified	-0.646905	p=0.647	Under-enrichment	0.646905	0.898344	OV	210
384	WNT signaling	-0.865591	p=0.866	Under-enrichment	0.865591	0.903226	OV	210
385	ABL signaling	-0.897849	p=0.898	Under-enrichment	0.897849	0.936886	PAAD	204
386	Apoptosis regulation	0.31198	p=0.312	Over-enrichment	0.31198	0.936886	PAAD	206
387	Cell cycle	-0.330851	p=0.331	Under-enrichment	0.330851	0.936886	PAAD	204
388	Chromatin histone acetylation	-0.68802	p=0.688	Under-enrichment	0.68802	0.936886	PAAD	205
389	Chromatin histone methylation	-0.897849	p=0.898	Under-enrichment	0.897849	0.936886	PAAD	204
390	Chromatin other	-0.722447	p=0.722	Under-enrichment	0.722447	0.936886	PAAD	204
391	Cytoskeleton	-0.805638	p=0.806	Under-enrichment	0.805638	0.936886	PAAD	204
392	DNA replication	0.159021	p=0.159	Over-enrichment	0.159021	0.936886	PAAD	207
393	EGFR signaling	-0.518981	p=0.519	Under-enrichment	0.518981	0.936886	PAAD	204
394	ERK MAPK signaling	0.669149	p=0.669	Over-enrichment	0.669149	0.936886	PAAD	205
395	Genome integrity	0.277553	p=0.278	Over-enrichment	0.277553	0.936886	PAAD	205
396	Hormone-related	-1	p=1	Under-enrichment	1	1	PAAD	204
397	IGF1R signaling	-0.805638	p=0.806	Under-enrichment	0.805638	0.936886	PAAD	204
398	JNK and p38 signaling	-0.722447	p=0.722	Under-enrichment	0.722447	0.936886	PAAD	204
399	Metabolism	0.481019	p=0.481	Over-enrichment	0.481019	0.936886	PAAD	205
400	Mitosis	0.133614	p=0.134	Over-enrichment	0.133614	0.936886	PAAD	207
401	Other	0.334126	p=0.334	Over-enrichment	0.334126	0.936886	PAAD	207
402	Other, kinases	-0.0800952	p=0.08	Under-enrichment	0.0800952	0.936886	PAAD	204
403	p53 pathway	-0.805638	p=0.806	Under-enrichment	0.805638	0.936886	PAAD	204
404	PI3K/MTOR signaling	-0.604241	p=0.604	Under-enrichment	0.604241	0.936886	PAAD	206
405	Protein stability and degradation	0.420151	p=0.42	Over-enrichment	0.420151	0.936886	PAAD	205
406	RTK signaling	-0.531262	p=0.531	Under-enrichment	0.531262	0.936886	PAAD	205
407	Unclassified	-0.722447	p=0.722	Under-enrichment	0.722447	0.936886	PAAD	204
408	WNT signaling	-0.897849	p=0.898	Under-enrichment	0.897849	0.936886	PAAD	204
409	ABL signaling	-0.784946	p=0.785	Under-enrichment	0.784946	0.819074	SCLC	225
410	Apoptosis regulation	-0.56616	p=0.566	Under-enrichment	0.56616	0.738274	SCLC	227
411	Cell cycle	0.143048	p=0.143	Over-enrichment	0.143048	0.614522	SCLC	229
412	Chromatin histone acetylation	0.43384	p=0.434	Over-enrichment	0.43384	0.722224	SCLC	228
413	Chromatin histone methylation	-0.784946	p=0.785	Under-enrichment	0.784946	0.819074	SCLC	225
414	Chromatin other	-0.481483	p=0.481	Under-enrichment	0.481483	0.722224	SCLC	225
415	Cytoskeleton	-0.615228	p=0.615	Under-enrichment	0.615228	0.738274	SCLC	225
416	DNA replication	0.0528556	p=0.053	Over-enrichment	0.0528556	0.614522	SCLC	231
417	EGFR signaling	-0.228677	p=0.229	Under-enrichment	0.228677	0.614522	SCLC	225
418	ERK MAPK signaling	-0.0828795	p=0.083	Under-enrichment	0.0828795	0.614522	SCLC	225
419	Genome integrity	-0.481483	p=0.481	Under-enrichment	0.481483	0.722224	SCLC	225
420	Hormone-related	-1	p=1	Under-enrichment	1	1	SCLC	225
421	IGF1R signaling	-0.615228	p=0.615	Under-enrichment	0.615228	0.738274	SCLC	225
422	JNK and p38 signaling	0.117281	p=0.117	Over-enrichment	0.117281	0.614522	SCLC	227
423	Metabolism	-0.228677	p=0.229	Under-enrichment	0.228677	0.614522	SCLC	225
424	Mitosis	0.00135232	p=0.001*	Over-enrichment	0.00135232	0.0324557	SCLC	233
425	Other	-0.562655	p=0.563	Under-enrichment	0.562655	0.738274	SCLC	229
426	Other, kinases	-0.256051	p=0.256	Under-enrichment	0.256051	0.614522	SCLC	228
427	p53 pathway	0.384772	p=0.385	Over-enrichment	0.384772	0.722224	SCLC	226
428	PI3K/MTOR signaling	-0.256051	p=0.256	Under-enrichment	0.256051	0.614522	SCLC	228
429	Protein stability and degradation	0.70645	p=0.706	Over-enrichment	0.70645	0.807371	SCLC	226
430	RTK signaling	-0.333926	p=0.334	Under-enrichment	0.333926	0.722224	SCLC	227
431	Unclassified	-0.481483	p=0.481	Under-enrichment	0.481483	0.722224	SCLC	225
432	WNT signaling	0.215054	p=0.215	Over-enrichment	0.215054	0.614522	SCLC	226
433	ABL signaling	-0.774194	p=0.774	Under-enrichment	0.774194	0.807854	SKCM	227
434	Apoptosis regulation	0.470078	p=0.47	Over-enrichment	0.470078	0.62677	SKCM	230
435	Cell cycle	-0.2955	p=0.296	Under-enrichment	0.2955	0.62677	SKCM	228
436	Chromatin histone acetylation	0.470078	p=0.47	Over-enrichment	0.470078	0.62677	SKCM	230
437	Chromatin histone methylation	0.225806	p=0.226	Over-enrichment	0.225806	0.62677	SKCM	228
438	Chromatin other	-0.461832	p=0.462	Under-enrichment	0.461832	0.62677	SKCM	227
439	Cytoskeleton	-0.598431	p=0.598	Under-enrichment	0.598431	0.718117	SKCM	227
440	DNA replication	0.0660559	p=0.066	Over-enrichment	0.0660559	0.62677	SKCM	233
441	EGFR signaling	-0.210206	p=0.21	Under-enrichment	0.210206	0.62677	SKCM	227
442	ERK MAPK signaling	0.16493	p=0.165	Over-enrichment	0.16493	0.62677	SKCM	231
443	Genome integrity	0.128373	p=0.128	Over-enrichment	0.128373	0.62677	SKCM	229
444	Hormone-related	-1	p=1	Under-enrichment	1	1	SKCM	227
445	IGF1R signaling	0.401569	p=0.402	Over-enrichment	0.401569	0.62677	SKCM	228
446	JNK and p38 signaling	-0.461832	p=0.462	Under-enrichment	0.461832	0.62677	SKCM	227
447	Metabolism	-0.591299	p=0.591	Under-enrichment	0.591299	0.718117	SKCM	228
448	Mitosis	-0.40346	p=0.403	Under-enrichment	0.40346	0.62677	SKCM	229
449	Other	-0.123293	p=0.123	Under-enrichment	0.123293	0.62677	SKCM	229
450	Other, kinases	0.373168	p=0.373	Over-enrichment	0.373168	0.62677	SKCM	233
451	p53 pathway	0.401569	p=0.402	Over-enrichment	0.401569	0.62677	SKCM	228
452	PI3K/MTOR signaling	0.373168	p=0.373	Over-enrichment	0.373168	0.62677	SKCM	233
453	Protein stability and degradation	-0.684304	p=0.684	Under-enrichment	0.684304	0.782062	SKCM	228
454	RTK signaling	-0.297294	p=0.297	Under-enrichment	0.297294	0.62677	SKCM	229
455	Unclassified	-0.461832	p=0.462	Under-enrichment	0.461832	0.62677	SKCM	227
456	WNT signaling	-0.774194	p=0.774	Under-enrichment	0.774194	0.807854	SKCM	227
457	ABL signaling	-0.935484	p=0.935	Under-enrichment	0.935484	0.976157	STAD	197
458	Apoptosis regulation	0.529909	p=0.53	Over-enrichment	0.529909	0.976157	STAD	198
459	Cell cycle	0.495512	p=0.496	Over-enrichment	0.495512	0.976157	STAD	198
460	Chromatin histone acetylation	0.529909	p=0.53	Over-enrichment	0.529909	0.976157	STAD	198
461	Chromatin histone methylation	-0.935484	p=0.935	Under-enrichment	0.935484	0.976157	STAD	197
462	Chromatin other	-0.817751	p=0.818	Under-enrichment	0.817751	0.976157	STAD	197
463	Cytoskeleton	-0.874804	p=0.875	Under-enrichment	0.874804	0.976157	STAD	197
464	DNA replication	0.620618	p=0.621	Over-enrichment	0.620618	0.976157	STAD	198
465	EGFR signaling	-0.666426	p=0.666	Under-enrichment	0.666426	0.976157	STAD	197
466	ERK MAPK signaling	-0.504488	p=0.504	Under-enrichment	0.504488	0.976157	STAD	197
467	Genome integrity	-0.817751	p=0.818	Under-enrichment	0.817751	0.976157	STAD	197
468	Hormone-related	-1	p=1	Under-enrichment	1	1	STAD	197
469	IGF1R signaling	-0.874804	p=0.875	Under-enrichment	0.874804	0.976157	STAD	197
470	JNK and p38 signaling	-0.817751	p=0.818	Under-enrichment	0.817751	0.976157	STAD	197
471	Metabolism	-0.666426	p=0.666	Under-enrichment	0.666426	0.976157	STAD	197
472	Mitosis	0.592341	p=0.592	Over-enrichment	0.592341	0.976157	STAD	198
473	Other	-0.622281	p=0.622	Under-enrichment	0.622281	0.976157	STAD	198
474	Other, kinases	0.427486	p=0.427	Over-enrichment	0.427486	0.976157	STAD	199
475	p53 pathway	-0.874804	p=0.875	Under-enrichment	0.874804	0.976157	STAD	197
476	PI3K/MTOR signaling	0.427486	p=0.427	Over-enrichment	0.427486	0.976157	STAD	199
477	Protein stability and degradation	-0.713746	p=0.714	Under-enrichment	0.713746	0.976157	STAD	197
478	RTK signaling	0.250058	p=0.25	Over-enrichment	0.250058	0.976157	STAD	199
479	Unclassified	-0.817751	p=0.818	Under-enrichment	0.817751	0.976157	STAD	197
480	WNT signaling	-0.935484	p=0.935	Under-enrichment	0.935484	0.976157	STAD	197
481	ABL signaling	-0.973118	p=0.973	Under-enrichment	0.973118	1	THCA	190
482	Apoptosis regulation	-0.734739	p=0.735	Under-enrichment	0.734739	1	THCA	190
483	Cell cycle	-0.756222	p=0.756	Under-enrichment	0.756222	1	THCA	190
484	Chromatin histone acetylation	-0.734739	p=0.735	Under-enrichment	0.734739	1	THCA	190
485	Chromatin histone methylation	-0.973118	p=0.973	Under-enrichment	0.973118	1	THCA	190
486	Chromatin other	-0.921089	p=0.921	Under-enrichment	0.921089	1	THCA	190
487	Cytoskeleton	-0.946818	p=0.947	Under-enrichment	0.946818	1	THCA	190
488	DNA replication	-0.673201	p=0.673	Under-enrichment	0.673201	1	THCA	190
489	EGFR signaling	-0.84724	p=0.847	Under-enrichment	0.84724	1	THCA	190
490	ERK MAPK signaling	0.0239455	p=0.024*	Over-enrichment	0.0239455	0.287346	THCA	192
491	Genome integrity	-0.921089	p=0.921	Under-enrichment	0.921089	1	THCA	190
492	Hormone-related	-1	p=1	Under-enrichment	1	1	THCA	190
493	IGF1R signaling	-0.946818	p=0.947	Under-enrichment	0.946818	1	THCA	190
494	JNK and p38 signaling	0.078911	p=0.079	Over-enrichment	0.078911	0.631288	THCA	191
495	Metabolism	0.00834398	p=0.008*	Over-enrichment	0.00834398	0.200256	THCA	192
496	Mitosis	-0.693236	p=0.693	Under-enrichment	0.693236	1	THCA	190
497	Other	-0.562488	p=0.562	Under-enrichment	0.562488	1	THCA	190
498	Other, kinases	-0.529014	p=0.529	Under-enrichment	0.529014	1	THCA	190
499	p53 pathway	-0.946818	p=0.947	Under-enrichment	0.946818	1	THCA	190
500	PI3K/MTOR signaling	-0.529014	p=0.529	Under-enrichment	0.529014	1	THCA	190
501	Protein stability and degradation	-0.871309	p=0.871	Under-enrichment	0.871309	1	THCA	190
502	RTK signaling	-0.653631	p=0.654	Under-enrichment	0.653631	1	THCA	190
503	Unclassified	-0.921089	p=0.921	Under-enrichment	0.921089	1	THCA	190
504	WNT signaling	-0.973118	p=0.973	Under-enrichment	0.973118	1	THCA	190

## Sheet: annotation
Target	The investigated target pathway
P-value	The p-value of the hypergeometic test for enrichment target pathways among drugs associated to dDMRs
Enrichment	Type of enrichment, either testing for enrichment or depletion
FDR	False discovery rate adjusted by Benjamini-Hochberg
Type	Cancer type for which the test was conducted
N	Number of tested drugs
