# Supplementary material for: The pharmacoepigenomic landscape of cancer cell lines reveals the epigenetic component of drug sensitivity
Source: Commun Biol. 2023 Aug 9;6:825. doi: 10.1038/s42003-023-05198-y (PMC10412573; doi:10.1038/s42003-023-05198-y)
Supplement: Supplementary file 6 — Supplementary Data 3 [file 42003_2023_5198_MOESM6_ESM.xlsx]

## Sheet: Fig. 1b
	lx	y	CL	maxc	xmid	scal	anno
1	-4.60464	0.849323	907169	10	3.7368	2.73408	responder
2	-4.60464	1	910853	10	10.4561	2.73409	non-responder
3	-3.45344	0.760648	907169	10	3.7368	2.73408	responder
4	-3.45344	0.932865	910853	10	10.4561	2.73409	non-responder
5	-2.30223	0.646197	907169	10	3.7368	2.73408	responder
6	-2.30223	0.937822	910853	10	10.4561	2.73409	non-responder
7	-1.15103	0.868377	910853	10	10.4561	2.73409	non-responder
8	-1.15103	0.460226	907169	10	3.7368	2.73408	responder
9	0.000175615	0.309909	907169	10	3.7368	2.73408	responder
10	0.000175615	0.868377	910853	10	10.4561	2.73409	non-responder
11	1.15138	0.134087	907169	10	3.7368	2.73408	responder
12	1.15138	0.791484	910853	10	10.4561	2.73409	non-responder
13	2.30259	0.225636	907169	10	3.7368	2.73408	responder
14	2.30259	0.62532	910853	10	10.4561	2.73409	non-responder

## Sheet: Fig. 1e
	cg02308192	NEK9	1529-GDSC2
1287706	0.0276177	6.23652	#N/A
910921	0.0441487	5.98224	0.608288
906792	0.981415	3.83558	0.506616
906793	0.586926	6.13265	0.525907
906830	0.0320046	6.38063	0.895601
910853	0.0286469	6.55721	0.90892
906818	0.725941	5.14402	0.539925
906814	0.0225023	6.48644	0.804346
906813	0.404084	6.88911	#N/A
687448	0.0212062	6.32067	0.703475
753545	0.654349	5.00771	#N/A
753546	0.0237339	6.6968	#N/A
906865	0.0257187	5.42183	0.761678
910932	0.0305491	6.39094	0.862645
1240130	0.0225221	7.53269	#N/A
907058	0.0258235	7.80889	0.710893
1298145	0.04919	6.65011	#N/A
907067	0.0232996	7.56232	0.817784
907169	0.710082	5.01824	0.484672
1240153	0.0280165	7.03828	0.786703
907171	0.0287627	6.15786	#N/A
907172	0.979098	4.2766	0.547223
753579	0.191857	7.1121	#N/A
753581	0.0276099	6.6429	#N/A
905974	0.471431	5.80905	0.286125
905975	0.974501	3.57876	0.656899
908124	0.0238745	6.10746	#N/A
908125	0.0245561	6.93122	0.798077
908128	0.0237124	6.65903	0.832353
925339	0.545572	5.72476	#N/A
971777	0.0261156	6.59869	#N/A
753596	0.02299	6.38507	#N/A
910903	0.0210537	6.58949	0.63851
909706	0.048266	6.37956	#N/A
909713	0.022382	6.63399	0.713569
909723	0.731084	4.60922	0.870387
905955	0.0523318	6.4756	0.628556
909725	0.0196286	6.6567	0.844996
905954	0.0208254	6.37562	#N/A
909724	0.0219199	6.65775	#N/A
909726	0.0211376	6.4306	#N/A
909727	0.0543957	6.04875	#N/A
905956	0.025606	6.32637	#N/A
905977	0.0191659	6.74419	0.87767
905976	0.6114	5.58297	0.628789
909784	0.0374556	6.70296	0.908385
1299078	0.0225821	7.15554	0.778851
1240226	0.0250624	6.72941	0.856969
1299080	0.0229447	6.57132	0.675127
1299081	0.114472	5.90552	0.561824

## Sheet: Fig. 2b
	drug	Drug	cancertype	pvalue	effectsize	nprobes	chrom	start	end	GGene
5	CI-1040	1015-GDSC1	THCA	1.241e-06	-0.423492	10	chr12	49318487	49319285	FKBP11
21	AZD7762	1022-GDSC1	THCA	3.799e-05	0.382943	5	chr6	85483334	85484288	#N/A
24	AZD7762	1022-GDSC1	THCA	0.0003019	0.392403	6	chr7	35293245	35293760	TBX20
27	PLX-4720	1036-GDSC1	THCA	2.517e-08	0.580467	8	chr1	2461413	2462365	HES5
36	PLX-4720	1371-GDSC1	THCA	1.216e-07	0.38885	8	chr1	2461413	2462365	HES5
38	Trametinib	1372-GDSC1	THCA	1.677e-12	0.561182	6	chr2	235935606	235936597	SH3BP4
39	Dabrafenib	1373-GDSC1	THCA	2.625e-05	0.787069	6	chr10	709564	710083	DIP2C
42	Dabrafenib	1373-GDSC1	THCA	0.0002278	0.736851	3	chr2	206551364	206551845	NRP2
45	Dabrafenib	1373-GDSC1	THCA	1.074e-05	0.951619	4	chr12	54440773	54441214	HOXC4
47	Dabrafenib	1373-GDSC1	THCA	8.977e-05	0.838829	3	chr12	54450584	54450827	FLJ12825
48	Vinorelbine	140-GDSC1	THCA	0.0004047	0.535845	6	chr11	20690930	20691181	NELL1
53	JNK-9L	157-GDSC1	THCA	1.257e-10	-0.195072	9	chr11	121970285	121971248	MIR125B1
55	JQ12	164-GDSC1	THCA	0.006664	0.363808	3	chr15	74495109	74495385	STRA6
56	DMOG	165-GDSC1	THCA	3.5e-07	-0.779431	4	chr5	145724352	145724519	#N/A
57	OSU-03012	167-GDSC1	THCA	6.338e-08	0.273503	4	chr10	5734571	5735136	C10orf18
60	OSU-03012	167-GDSC1	THCA	0.01549	-0.219799	2	chr11	119293601	119293781	THY1
69	Obatoclax Mesylate	182-GDSC1	THCA	7.384e-06	0.728755	5	chr1	27854514	27855046	#N/A
72	Obatoclax Mesylate	182-GDSC1	THCA	8.145e-05	0.514133	6	chr16	68269694	68270283	ESRP2
75	Bleomycin	190-GDSC1	THCA	0.00264	-0.366184	4	chr5	43017685	43018283	#N/A
76	Bleomycin	190-GDSC1	THCA	9.107e-06	-0.643974	3	chr10	134833825	134834225	#N/A
83	Epothilone B	201-GDSC1	THCA	1.091e-06	0.469701	5	chr17	42083193	42083687	PYY
84	Tipifarnib	204-GDSC1	THCA	0.0001603	-0.263733	6	chr6	28778121	28778583	#N/A
85	Tipifarnib	204-GDSC1	THCA	0.02364	0.189859	3	chr12	57636980	57637269	STAC3
86	Tipifarnib	204-GDSC1	THCA	0.0003067	0.209974	5	chr16	68269694	68270259	ESRP2
95	QL-XII-47	235-GDSC1	THCA	1.915e-06	-0.387409	10	chr12	49318487	49319285	FKBP11
118	Omipalisib	283-GDSC1	THCA	1.13e-05	-0.218891	8	chr11	121970694	121971248	MIR125B1
127	AST-1306	381-GDSC1	THCA	2.309e-05	0.392033	6	chr7	48129444	48129993	UPP1
134	Apitolisib	382-GDSC1	THCA	7.347e-06	0.719522	5	chr1	27854514	27855046	#N/A
137	Apitolisib	382-GDSC1	THCA	2.031e-05	-0.510399	4	chr2	177001380	177001963	#N/A
140	Apitolisib	382-GDSC1	THCA	2.148e-05	0.51409	6	chr1	209825672	209825857	LAMB3
143	Camptothecin	1003-GDSC2	STAD	0.04042	0.198302	3	chr6	30851051	30851418	DDR1
161	Cytarabine	1006-GDSC1	STAD	0.04858	0.374708	2	chr15	90197924	90198227	KIF7
166	Docetaxel	1007-GDSC1	STAD	5.432e-08	0.286985	5	chr17	77766335	77767243	#N/A
167	Docetaxel	1007-GDSC1	STAD	0.001057	0.388131	2	chr19	36343521	36343531	NPHS1
169	Docetaxel	1007-GDSC2	STAD	0.004382	0.262448	3	chr16	77246495	77246658	SYCE1L
170	Refametinib	1014-GDSC1	STAD	6.584e-05	-0.494607	7	chr19	52004630	52005189	SIGLEC12
171	Refametinib	1014-GDSC1	STAD	3.378e-06	-0.439891	7	chr7	27232150	27233142	#N/A
187	Temsirolimus	1016-GDSC1	STAD	7.913e-05	0.384649	5	chr7	44143993	44144435	AEBP1
188	AZD7762	1022-GDSC1	STAD	0.003029	0.250941	3	chr5	10307634	10307832	CMBL
189	AZD7762	1022-GDSC1	STAD	0.02457	0.323094	3	chr1	44399776	44399895	ARTN
193	Lestaurtinib	1024-GDSC1	STAD	4.146e-06	-0.343423	6	chr2	190539103	190539779	ANKAR
211	PD173074	1049-GDSC1	STAD	2.161e-06	0.479425	6	chr17	17465162	17465683	PEMT
256	Dactolisib	1057-GDSC1	STAD	5.617e-06	0.496993	5	chr19	36822311	36822673	#N/A
311	BMS-536924	1091-GDSC2	STAD	0.0001017	0.325195	6	chr11	2011216	2011347	LOC100133545
312	BMS-536924	1091-GDSC2	STAD	0.003548	0.295654	5	chr4	90758406	90758538	SNCA
313	BMS-536924	1091-GDSC2	STAD	7.907e-06	-0.333711	4	chr19	1789060	1789619	ATP8B3
316	YK-4-279	1239-GDSC2	STAD	9.552e-06	0.235042	6	chr7	27232837	27233481	#N/A
317	YK-4-279	1239-GDSC2	STAD	6.048e-05	0.313661	5	chr5	149980486	149980683	SYNPO
321	YK-4-279	1239-GDSC2	STAD	0.004511	-0.229487	4	chr5	137224967	137225298	PKD2L2
390	Trametinib	1372-GDSC2	STAD	0.0009945	-0.457454	5	chr7	27232547	27233142	#N/A
391	Bleomycin (50 uM)	1378-GDSC1	STAD	5.491e-06	-0.57843	4	chr6	29596174	29596575	GABBR1
403	JQ1	163-GDSC1	STAD	6.38e-05	-0.429312	5	chr21	38593284	38593755	#N/A
410	JQ1	163-GDSC1	STAD	0.0009156	0.454861	2	chr17	79439144	79439312	#N/A
414	JQ12	164-GDSC1	STAD	3.454e-05	0.346187	6	chr16	14397576	14397893	MIR193B
415	JQ12	164-GDSC1	STAD	1.39e-08	-0.387897	24	chr7	95025407	95026673	PON3
423	OSU-03012	167-GDSC1	STAD	0.01035	-0.24467	5	chr12	6420020	6420053	PLEKHG6
430	OSU-03012	167-GDSC1	STAD	0.01249	-0.41843	2	chr2	120281427	120281527	SCTR
457	AZD4547	1786-GDSC2	STAD	7.665e-10	0.484514	6	chr17	17465162	17465683	PEMT
491	AZD4547	1786-GDSC2	STAD	0.0002398	-0.315117	4	chr17	46645972	46646445	HOXB3
520	5-Fluorouracil	179-GDSC1	STAD	5.887e-06	-0.540396	4	chr8	145749776	145750364	LRRC24
554	Sabutoclax	1849-GDSC2	STAD	0.0001462	-0.216907	8	chr8	120220410	120221269	MAL2
556	Sabutoclax	1849-GDSC2	STAD	0.0003435	-0.325356	6	chr16	31146682	31147178	PRSS8
576	AZD6738	1917-GDSC2	STAD	0.0004872	-0.167577	3	chr5	87956769	87956997	LOC645323
586	Cediranib	1922-GDSC2	STAD	7.729e-10	0.485202	6	chr17	17465162	17465683	PEMT
591	Telomerase Inhibitor IX	1930-GDSC2	STAD	2.482e-05	-0.189808	9	chr16	82044738	82045223	SDR42E1
592	Telomerase Inhibitor IX	1930-GDSC2	STAD	0.04555	-0.175348	2	chr8	37699360	37699508	GPR124
594	Telomerase Inhibitor IX	1930-GDSC2	STAD	0.03301	-0.168052	2	chr17	78865662	78865756	RPTOR
597	Telomerase Inhibitor IX	1930-GDSC2	STAD	4.989e-05	-0.251149	8	chr4	24796689	24797177	SOD3
608	Sepantronium bromide	1941-GDSC2	STAD	0.01815	-0.278482	2	chr14	102027172	102027515	DIO3
609	Sepantronium bromide	1941-GDSC2	STAD	1.927e-10	0.600837	5	chr11	2920735	2921177	SLC22A18
610	Sepantronium bromide	1941-GDSC2	STAD	1.078e-06	-0.339316	5	chr3	195599898	195600917	TNK2
612	Sepantronium bromide	1941-GDSC2	STAD	2.872e-10	-0.313947	17	chr7	27182637	27183817	HOXA5
615	Epothilone B	201-GDSC1	STAD	0.002788	0.375377	2	chr5	138861941	138862354	TMEM173
616	Epothilone B	201-GDSC1	STAD	8.569e-06	0.291426	21	chr6	31830364	31830948	NEU1
620	Foretinib	2040-GDSC2	STAD	3.077e-05	0.4837	5	chr5	172755413	172756430	STC2
623	VX-11e	2096-GDSC2	STAD	0.000708	0.250476	6	chr8	120220410	120220883	MAL2
630	AT-7519	219-GDSC1	STAD	0.0001423	-0.432087	5	chr1	6445804	6446235	ACOT7
634	AT-7519	219-GDSC1	STAD	0.000117	0.406743	4	chr19	12163127	12163680	ZNF878
638	ZSTK474	223-GDSC1	STAD	8.845e-07	-0.464105	10	chr11	94278324	94279069	FUT4
639	ZSTK474	223-GDSC1	STAD	9.416e-06	-0.496164	7	chr18	21452730	21453132	LAMA3
641	ZSTK474	223-GDSC1	STAD	7.513e-05	-0.601405	6	chr16	31146682	31147178	PRSS8
643	ZSTK474	223-GDSC1	STAD	1.989e-05	-0.483676	9	chr12	7072696	7073265	MIR141
649	JW-7-24-1	256-GDSC1	STAD	1.125e-05	0.330601	14	chr5	112073348	112073770	APC
651	JW-7-24-1	256-GDSC1	STAD	6.134e-07	-0.367358	4	chr7	36193854	36194576	EEPD1
710	NG-25	260-GDSC1	STAD	0.002193	0.490417	5	chr19	35819775	35819986	CD22
774	Sepantronium bromide	268-GDSC1	STAD	8.146e-08	-0.5636	9	chr7	27182637	27183437	HOXA5
775	OSI-027	299-GDSC1	STAD	2.272e-05	0.581603	8	chr6	125283726	125284660	STL
779	OSI-027	299-GDSC1	STAD	3.949e-05	-0.599917	6	chr16	68269694	68270283	ESRP2
781	OSI-027	299-GDSC1	STAD	1.52e-06	-0.603	8	chr8	120220410	120221269	MAL2
786	PI-103	302-GDSC1	STAD	1.432e-11	0.708645	15	chr5	112073348	112074044	APC
789	PI-103	302-GDSC1	STAD	0.0002043	-0.522907	6	chr8	120220410	120220883	MAL2
794	PIK-93	303-GDSC1	STAD	0.004385	-0.486584	3	chr11	67340709	67340776	#N/A
797	PIK-93	303-GDSC1	STAD	0.001299	-0.386003	3	chr1	1098992	1099584	#N/A
842	PIK-93	303-GDSC1	STAD	4.65e-06	-0.342542	6	chr7	73244836	73246045	CLDN4
874	PIK-93	303-GDSC1	STAD	0.0009135	-0.365835	3	chr20	45947025	45947787	ZMYND8
879	Foretinib	308-GDSC1	STAD	1.711e-06	-0.34984	9	chr12	7072696	7073265	MIR141
880	Foretinib	308-GDSC1	STAD	0.000409	-0.403021	5	chr1	1098992	1099584	#N/A
882	WYE-125132	317-GDSC1	STAD	7.899e-08	-1.05608	11	chr14	55034288	55035216	SAMD4A
897	SNX-2112	328-GDSC1	STAD	0.0001479	-0.432666	5	chr7	73245439	73246045	CLDN4
902	SNX-2112	328-GDSC1	STAD	0.0008172	0.0321128	2	chr5	141227950	141228417	#N/A
905	SNX-2112	328-GDSC1	STAD	0.002811	0.606808	3	chr11	313478	313625	IFITM1
912	SNX-2112	328-GDSC1	STAD	0.0001412	-0.504679	8	chr2	241937868	241938437	SNED1
916	SNX-2112	328-GDSC1	STAD	0.0006829	-0.521539	5	chr1	1098992	1099584	#N/A
919	SNX-2112	328-GDSC1	STAD	0.0003488	-0.418059	2	chr1	231471504	231471992	EXOC8
929	SNX-2112	328-GDSC1	STAD	0.0001105	-0.543154	3	chr20	45947025	45947787	ZMYND8
937	QL-X-138	331-GDSC1	STAD	4.146e-05	0.34818	8	chr6	125283726	125284660	STL
940	QL-X-138	331-GDSC1	STAD	7.474e-05	-0.459452	4	chr2	97215789	97216132	ARID5A
943	QL-X-138	331-GDSC1	STAD	1.091e-06	-0.342499	9	chr16	68269041	68270283	ESRP2
951	QL-X-138	331-GDSC1	STAD	0.002677	-0.461621	3	chr1	949634	949894	ISG15
962	THZ-2-102-1	346-GDSC1	STAD	1.908e-06	-0.758244	9	chr2	241937756	241938437	SNED1
963	THZ-2-102-1	346-GDSC1	STAD	0.002222	-0.606906	2	chr10	3509710	3509759	#N/A
968	THZ-2-102-1	346-GDSC1	STAD	2.044e-06	-0.685961	4	chr10	3805252	3805442	#N/A
974	THZ-2-102-1	346-GDSC1	STAD	0.009084	0.600861	4	chr2	172965650	172966181	DLX2
979	THZ-2-102-1	346-GDSC1	STAD	0.0005479	-0.631248	4	chr1	153581535	153581794	S100A16
984	THZ-2-102-1	346-GDSC1	STAD	4.415e-05	-0.718628	5	chr1	1100035	1100558	#N/A
988	THZ-2-102-1	346-GDSC1	STAD	9.436e-05	-0.867128	3	chr9	139587912	139588517	#N/A
989	THZ-2-102-1	346-GDSC1	STAD	4.465e-13	-0.822112	7	chr20	45946271	45947893	ZMYND8
991	THZ-2-102-1	346-GDSC1	STAD	0.001634	0.760501	3	chr8	91997231	91997811	#N/A
992	THZ-2-102-1	346-GDSC1	STAD	1.282e-06	-0.640819	6	chr7	73244836	73246045	CLDN4
999	THZ-2-102-1	346-GDSC1	STAD	0.01035	-0.790371	2	chr1	247274709	247274778	C1orf229
1000	THZ-2-102-1	346-GDSC1	STAD	8.528e-06	-0.778112	4	chr10	21463009	21463486	NEBL
1001	THZ-2-102-1	346-GDSC1	STAD	0.004674	-0.657925	3	chr4	40517938	40518042	RBM47
1005	THZ-2-102-1	346-GDSC1	STAD	0.0003576	-0.936852	3	chr7	55000889	55001208	#N/A
1006	THZ-2-102-1	346-GDSC1	STAD	0.0002132	-0.664023	6	chr11	417189	417644	SIGIRR
1014	Torin 2	371-GDSC1	STAD	2.757e-05	-0.911944	4	chr4	4577005	4577474	#N/A
1015	Torin 2	371-GDSC1	STAD	1.549e-06	-0.918064	10	chr14	55034451	55035216	SAMD4A
1020	GSK1059615	374-GDSC1	STAD	0.0007009	-0.751591	3	chr4	4577273	4577474	#N/A
1059	Alisertib	431-GDSC1	STAD	0.01201	0.508486	2	chr6	1390838	1391208	FOXF2
1068	Alisertib	431-GDSC1	STAD	0.02216	0.517195	5	chr3	36422059	36422210	STAC
1098	Vinblastine	1004-GDSC2	SKCM	1.195e-05	-0.259248	7	chr2	177021899	177022647	#N/A
1101	Vinblastine	1004-GDSC2	SKCM	8.161e-07	-0.252732	9	chr17	26903872	26904382	ALDOC
1102	Vinblastine	1004-GDSC2	SKCM	6.258e-05	0.305568	3	chr18	56530789	56531160	ZNF532
1109	Vorinostat	1012-GDSC1	SKCM	3.062e-05	-0.145619	6	chr10	6243291	6244011	PFKFB3
1112	Vorinostat	1012-GDSC1	SKCM	1.621e-05	-0.157627	11	chr17	40932199	40932984	WNK4
1113	Vorinostat	1012-GDSC1	SKCM	0.001625	-0.111684	5	chr2	223159838	223160298	PAX3
1114	Vorinostat	1012-GDSC1	SKCM	8e-05	-0.165655	4	chr12	113592319	113592620	CCDC42B
1115	Refametinib	1014-GDSC1	SKCM	3.89e-05	-0.689083	2	chr3	160825607	160826130	#N/A
1126	Temsirolimus	1016-GDSC1	SKCM	6.611e-08	-0.353828	5	chr2	131720787	131721693	ARHGEF4
1152	Lestaurtinib	1024-GDSC1	SKCM	1.531e-07	-0.510455	8	chr19	45996372	45996902	RTN2
1155	Lestaurtinib	1024-GDSC1	SKCM	7.895e-06	0.549609	5	chr1	111022652	111023202	CYMP
1156	Lestaurtinib	1024-GDSC1	SKCM	2.74e-05	0.634922	4	chr11	10590557	10591001	LYVE1
1158	Tanespimycin	1026-GDSC1	SKCM	0.01768	0.264735	3	chr4	57976034	57976432	IGFBP7
1163	PLX-4720	1036-GDSC1	SKCM	1.081e-06	0.23854	14	chr11	10326100	10327139	ADM
1164	PLX-4720	1036-GDSC1	SKCM	0.02944	0.341456	2	chr4	124318523	124318842	SPRY1
1166	PLX-4720	1036-GDSC1	SKCM	1.902e-05	0.258633	9	chr3	44690100	44690674	ZNF35
1167	PLX-4720	1036-GDSC1	SKCM	2.076e-08	0.330717	7	chr1	65468273	65468922	#N/A
1168	PLX-4720	1036-GDSC2	SKCM	0.02027	0.306846	3	chr1	120254845	120255105	PHGDH
1175	Bortezomib	104-GDSC1	SKCM	1.681e-06	-0.354871	3	chr7	23507657	23508225	IGF2BP3
1209	Palbociclib	1054-GDSC1	SKCM	9.609e-05	0.217146	4	chr12	16761002	16761407	LMO3
1222	Palbociclib	1054-GDSC1	SKCM	0.002579	0.240922	4	chr12	16757954	16758058	LMO3
1225	Palbociclib	1054-GDSC1	SKCM	0.001287	0.291426	2	chr1	205418278	205418411	MIR135B
1227	Palbociclib	1054-GDSC1	SKCM	0.0412	-0.316385	2	chr8	144952929	144952980	#N/A
1250	Palbociclib	1054-GDSC1	SKCM	0.007332	0.314759	2	chr15	101926307	101926454	PCSK6
1260	Dactolisib	1057-GDSC1	SKCM	8.117e-07	-0.203976	17	chr18	21718735	21719569	CABYR
1261	Dactolisib	1057-GDSC1	SKCM	1.278e-05	0.394594	4	chr15	101926307	101926873	PCSK6
1265	Dactolisib	1057-GDSC1	SKCM	0.0001227	-0.357433	6	chr1	11751079	11751632	MAD2L2
1266	Dactolisib	1057-GDSC1	SKCM	0.04422	-0.230326	3	chr11	61595807	61596069	FADS2
1267	Dactolisib	1057-GDSC1	SKCM	1.015e-06	-0.24415	8	chr7	28996196	28997486	TRIL
1272	PD0325901	1060-GDSC1	SKCM	2.814e-05	-0.52616	3	chr10	60473872	60474253	BICC1
1279	PD0325901	1060-GDSC1	SKCM	3.263e-05	-0.726114	2	chr3	160825607	160826130	#N/A
1284	SB590885	1061-GDSC1	SKCM	0.0002793	0.249751	11	chr11	10326100	10326673	ADM
1285	SB590885	1061-GDSC1	SKCM	2.967e-06	0.341824	7	chr1	65468273	65468922	#N/A
1295	BMS-536924	1091-GDSC1	SKCM	6.107e-09	0.220852	5	chr2	202901045	202901471	FZD7
1326	HG-5-113-01	1142-GDSC1	SKCM	0.0003126	-0.163155	8	chr6	74161679	74162143	C6orf150
1362	TW 37	1149-GDSC1	SKCM	1.396e-05	-0.223865	5	chr7	73894730	73895279	GTF2IRD1
1364	TW 37	1149-GDSC1	SKCM	8.945e-10	-0.197387	9	chr2	223159250	223160570	PAX3
1365	TW 37	1149-GDSC1	SKCM	0.002017	-0.414703	2	chr20	2516592	2517086	TMC2
1366	TW 37	1149-GDSC1	SKCM	0.0002765	-0.251088	8	chr6	10886946	10887186	SYCP2L
1423	MK-1775	1179-GDSC2	SKCM	0.0001522	-0.231574	8	chr12	49393027	49393409	DDN
1424	MK-1775	1179-GDSC2	SKCM	1.093e-06	0.210938	5	chr4	113444295	113445030	#N/A
1446	(5Z)-7-Oxozeaenol	1242-GDSC1	SKCM	0.0002881	0.54395	2	chr17	65991773	65992108	#N/A
1449	(5Z)-7-Oxozeaenol	1242-GDSC1	SKCM	0.0003821	-0.47991	4	chr13	28397122	28397360	#N/A
1460	Daporinad	1248-GDSC1	SKCM	0.004141	0.662705	2	chr7	41742630	41742796	INHBA
1461	Daporinad	1248-GDSC1	SKCM	3.164e-05	0.613107	8	chr4	24796689	24797177	SOD3
1465	Daporinad	1248-GDSC2	SKCM	9.827e-08	0.313084	10	chr2	119602480	119603490	EN1
1476	Talazoparib	1259-GDSC1	SKCM	0.007103	-0.343751	7	chr6	34433676	34433790	PACSIN1
1495	Talazoparib	1259-GDSC1	SKCM	0.0004494	-0.316543	5	chr6	41340058	41341075	#N/A
1502	Talazoparib	1259-GDSC1	SKCM	1.353e-05	0.536488	2	chr15	32158616	32158967	#N/A
1504	Talazoparib	1259-GDSC1	SKCM	1.345e-16	0.590818	8	chr14	37135384	37136392	PAX9
1524	Talazoparib	1259-GDSC1	SKCM	0.0004924	-0.29483	8	chr17	79859826	79860436	NPB
1527	Talazoparib	1259-GDSC1	SKCM	0.0004364	-0.31962	5	chr17	55938871	55939410	#N/A
1529	Talazoparib	1259-GDSC1	SKCM	3.375e-05	0.352697	5	chr4	111560462	111561115	#N/A
1541	Talazoparib	1259-GDSC1	SKCM	0.01009	-0.347469	4	chr14	75078834	75079122	LTBP2
1546	Talazoparib	1259-GDSC1	SKCM	0.02995	-0.300415	2	chr14	100680625	100680827	#N/A
1564	Talazoparib	1259-GDSC1	SKCM	0.0006454	-0.299866	8	chr12	49318735	49319285	FKBP11
1568	Talazoparib	1259-GDSC1	SKCM	7.185e-05	0.331848	3	chr14	37133116	37133715	PAX9
1575	Talazoparib	1259-GDSC1	SKCM	0.002238	-0.326378	4	chr12	25055518	25056084	BCAT1
1587	Doxorubicin	133-GDSC1	SKCM	0.0002219	-0.550153	2	chr1	17025723	17026259	ESPNP
1589	Doxorubicin	133-GDSC1	SKCM	0.0007389	-0.570358	2	chr17	1390554	1390672	MYO1C
1590	Doxorubicin	133-GDSC1	SKCM	0.0005496	0.380723	3	chr17	78735324	78735597	RPTOR
1591	Doxorubicin	133-GDSC1	SKCM	2.357e-05	-0.476736	4	chr11	69517841	69518546	FGF19
1592	Doxorubicin	133-GDSC1	SKCM	5.891e-05	-0.504502	6	chr6	166721644	166722063	PRR18
1593	Doxorubicin	133-GDSC1	SKCM	3.77e-06	-0.324818	4	chr8	145047469	145047980	PLEC1
1599	Doxorubicin	133-GDSC1	SKCM	6.299e-06	-0.309582	7	chr7	22893924	22894899	SNORD93
1603	Doxorubicin	133-GDSC1	SKCM	0.0004556	-0.347023	5	chr17	78237117	78237544	RNF213
1604	Doxorubicin	133-GDSC1	SKCM	0.002551	-0.350141	4	chr11	504301	504919	RNH1
1606	Doxorubicin	133-GDSC1	SKCM	0.03535	-0.320015	3	chr17	46800674	46800993	C17orf93
1607	Doxorubicin	133-GDSC1	SKCM	1.496e-05	-0.546007	5	chr3	125899086	125899402	ALDH1L1
1608	Doxorubicin	133-GDSC1	SKCM	0.0003531	-0.430401	4	chr11	1025253	1025844	MUC6
1609	Doxorubicin	133-GDSC1	SKCM	0.04151	-0.491117	3	chr11	65779667	65779848	CST6
1611	Doxorubicin	133-GDSC1	SKCM	0.0002168	-0.439745	2	chr8	126448338	126448838	TRIB1
1613	Doxorubicin	133-GDSC1	SKCM	1.234e-05	-0.392239	7	chr19	50193857	50194520	C19orf76
1618	Doxorubicin	133-GDSC1	SKCM	1.204e-08	-0.509853	6	chr16	89972339	89973193	TCF25
1619	Etoposide	134-GDSC1	SKCM	2.494e-05	-0.377692	3	chr16	89972593	89973193	TCF25
1620	Etoposide	134-GDSC1	SKCM	1.182e-05	-0.43692	4	chr11	69517471	69518198	FGF19
1621	Gemcitabine	135-GDSC1	SKCM	2.717e-05	-0.683561	8	chr8	67344553	67345007	ADHFE1
1622	Gemcitabine	135-GDSC1	SKCM	3.357e-08	-0.482379	8	chr7	22893924	22895284	SNORD93
1625	Gemcitabine	135-GDSC1	SKCM	0.02639	-0.866677	2	chr3	122641248	122641317	SEMA5B
1626	Gemcitabine	135-GDSC1	SKCM	0.0001347	-0.529667	3	chr12	53443057	53443585	TENC1
1627	Gemcitabine	135-GDSC1	SKCM	0.0001106	-0.597383	5	chr16	89972593	89973193	TCF25
1629	Gemcitabine	135-GDSC1	SKCM	9.749e-07	-0.486837	4	chr8	145047469	145047980	PLEC1
1630	Gemcitabine	135-GDSC1	SKCM	0.001065	-0.84175	2	chr17	1390554	1390672	MYO1C
1632	Gemcitabine	135-GDSC1	SKCM	2.197e-08	-0.636075	6	chr20	61560373	61561021	DIDO1
1636	Gemcitabine	135-GDSC1	SKCM	3.511e-05	1.03091	2	chr16	56676189	56676695	MT1DP
1637	Gemcitabine	135-GDSC1	SKCM	0.0002487	-0.567776	4	chr19	18499098	18499689	GDF15
1641	Gemcitabine	135-GDSC1	SKCM	0.01014	-0.876139	3	chr17	79031162	79031395	BAIAP2
1642	Gemcitabine	135-GDSC1	SKCM	0.0002167	-0.676327	3	chr17	27944849	27945462	CORO6
1643	Gemcitabine	135-GDSC1	SKCM	6.571e-07	-0.467094	5	chr19	1074425	1075105	HMHA1
1645	Gemcitabine	135-GDSC1	SKCM	0.001264	-0.545599	3	chr1	154127952	154128042	TPM3
1647	Gemcitabine	135-GDSC1	SKCM	6.364e-05	-0.525726	5	chr17	78237117	78237544	RNF213
1649	Gemcitabine	135-GDSC1	SKCM	0.0002298	-0.728055	3	chr11	69517841	69518198	FGF19
1650	Gemcitabine	135-GDSC1	SKCM	1.861e-08	-0.41461	9	chr2	223159250	223160570	PAX3
1652	Mitomycin-C	136-GDSC1	SKCM	4.066e-10	-0.258038	9	chr7	22893653	22895284	SNORD93
1656	Mitomycin-C	136-GDSC1	SKCM	5.493e-05	-0.300116	4	chr2	242549431	242549944	THAP4
1666	Mitomycin-C	136-GDSC1	SKCM	0.0004614	-0.33046	3	chr7	150942352	150942959	SMARCD3
1671	Mitomycin-C	136-GDSC1	SKCM	1.398e-07	-0.254723	5	chr8	145047469	145048138	PLEC1
1681	Mitomycin-C	136-GDSC1	SKCM	3.046e-05	-0.284874	7	chr19	50193857	50194520	C19orf76
1683	Mitomycin-C	136-GDSC1	SKCM	6.599e-05	0.324153	2	chr1	152657399	152657951	LCE2B
1684	Mitomycin-C	136-GDSC1	SKCM	0.004188	-0.250293	7	chr5	87974100	87974465	LOC645323
1686	Mitomycin-C	136-GDSC1	SKCM	1.073e-05	-0.200093	7	chr2	223159250	223160298	PAX3
1690	Mitomycin-C	136-GDSC1	SKCM	0.0004426	-0.282595	6	chr10	712032	712593	DIP2C
1691	Mitomycin-C	136-GDSC1	SKCM	0.000844	-0.26048	5	chr20	61560373	61560954	DIDO1
1694	Mitomycin-C	136-GDSC1	SKCM	1.257e-08	-0.436649	3	chr17	1390182	1390672	MYO1C
1695	Mitomycin-C	136-GDSC1	SKCM	1.147e-05	-0.370834	8	chr11	66824138	66824651	RHOD
1696	Mitomycin-C	136-GDSC1	SKCM	0.04021	-0.241968	3	chr1	6531260	6531728	PLEKHG5
1697	Mitomycin-C	136-GDSC1	SKCM	0.01195	-0.368178	3	chr3	125899086	125899151	ALDH1L1
1698	Mitomycin-C	136-GDSC1	SKCM	0.0002113	-0.234217	9	chr19	19738836	19739415	LPAR2
1699	Mitomycin-C	136-GDSC1	SKCM	9.525e-06	0.325882	3	chr1	152680639	152681164	LCE4A
1700	Mitomycin-C	136-GDSC1	SKCM	1.528e-05	-0.291994	6	chr12	25055381	25056084	BCAT1
1701	Mitomycin-C	136-GDSC1	SKCM	4.087e-08	-0.324207	7	chr11	504301	504938	RNH1
1702	Mitomycin-C	136-GDSC1	SKCM	0.0001003	-0.338389	2	chr8	126448338	126448838	TRIB1
1705	PLX-4720	1371-GDSC1	SKCM	0.04804	0.364607	3	chr8	122652023	122652163	HAS2AS
1720	Trametinib	1372-GDSC1	SKCM	8.037e-08	-0.680719	4	chr5	71852464	71853216	#N/A
1765	Trametinib	1372-GDSC1	SKCM	0.0001397	-0.424438	5	chr7	106505370	106505962	PIK3CG
1775	Trametinib	1372-GDSC2	SKCM	8.031e-05	-0.395484	2	chr6	32409856	32410460	HLA-DRA
1776	Trametinib	1372-GDSC2	SKCM	1.079e-06	0.573194	4	chr15	53077609	53078122	ONECUT1
1778	Dabrafenib	1373-GDSC1	SKCM	0.0004449	0.713876	4	chr1	120254845	120255388	PHGDH
1779	Dabrafenib	1373-GDSC1	SKCM	1.518e-06	0.731316	4	chr3	99357081	99357614	MIR548G
1783	Dabrafenib	1373-GDSC2	SKCM	0.03725	0.630174	3	chr1	120254845	120255105	PHGDH
1790	Vinorelbine	140-GDSC1	SKCM	1.906e-06	-0.307807	7	chr19	50193857	50194520	C19orf76
1791	SN-38	1494-GDSC1	SKCM	1.208e-07	-0.276202	8	chr7	28996420	28997486	TRIL
1792	SN-38	1494-GDSC1	SKCM	3.442e-05	-0.427414	5	chr1	11751279	11751632	MAD2L2
1793	SN-38	1494-GDSC1	SKCM	0.001428	0.436424	2	chr1	3425777	3426237	MEGF6
1796	SN-38	1494-GDSC1	SKCM	9.667e-07	-0.287303	4	chr19	2290843	2291614	LINGO3
1807	Selumetinib	1498-GDSC1	SKCM	5.232e-06	0.386735	5	chr11	536758	537436	LRRC56
1810	CP466722	152-GDSC1	SKCM	5.168e-05	-0.175841	6	chr7	152622368	152623044	#N/A
1812	CP466722	152-GDSC1	SKCM	8.154e-05	-0.107614	5	chr6	26043820	26044406	HIST1H2BB
1814	CP466722	152-GDSC1	SKCM	0.04541	-0.195028	2	chr1	18152144	18152404	ACTL8
1815	CP466722	152-GDSC1	SKCM	0.0003423	0.148055	4	chr18	5891948	5892246	TMEM200C
1816	CP466722	152-GDSC1	SKCM	0.0001058	0.156865	3	chr1	158900088	158900645	PYHIN1
1817	CP466722	152-GDSC1	SKCM	5.511e-07	-0.135599	6	chr5	10307544	10308251	CMBL
1818	CP466722	152-GDSC1	SKCM	2.93e-05	-0.194222	3	chr7	151078995	151079502	WDR86
1819	CP466722	152-GDSC1	SKCM	5.778e-06	-0.246915	4	chr5	176734343	176734859	MXD3
1820	CP466722	152-GDSC1	SKCM	0.0005792	-0.129093	5	chr20	61560373	61560954	DIDO1
1822	CP466722	152-GDSC1	SKCM	2.921e-06	0.208245	6	chr1	209928895	209930128	TRAF3IP3
1823	CP466722	152-GDSC1	SKCM	1.954e-07	-0.14449	7	chr1	1289806	1290713	MXRA8
1837	Refametinib	1526-GDSC1	SKCM	0.02575	0.259879	7	chr13	113698931	113699017	MCF2L
1847	Pevonedistat	1529-GDSC1	SKCM	3.143e-06	-0.238136	9	chr20	25062254	25062861	VSX1
1848	Pevonedistat	1529-GDSC1	SKCM	0.0002472	0.292288	2	chr2	216484055	216484454	#N/A
1852	Pevonedistat	1529-GDSC1	SKCM	0.000377	0.315594	4	chr7	1718485	1718683	#N/A
1854	Pevonedistat	1529-GDSC1	SKCM	5.613e-05	-0.260869	5	chr1	24229232	24229683	CNR2
1862	Luminespib	1559-GDSC2	SKCM	1.222e-10	0.25838	7	chr10	134150489	134150761	LRRC27
1863	Luminespib	1559-GDSC2	SKCM	2.895e-09	0.233334	6	chr18	72916311	72917388	ZADH2
1872	AZD6482	156-GDSC1	SKCM	1.956e-05	-0.208239	4	chr15	28351607	28352099	#N/A
1876	AZD6482	156-GDSC1	SKCM	0.000458	-0.173012	4	chr12	113592319	113592620	CCDC42B
1880	AZD6482	156-GDSC1	SKCM	3.942e-07	-0.203567	8	chr1	44883697	44884265	RNF220
1881	AZD6482	156-GDSC1	SKCM	6.708e-06	-0.291972	6	chr7	134576049	134576387	CALD1
1888	JNK-9L	157-GDSC1	SKCM	5.102e-05	-0.297207	2	chr11	1469370	1469747	BRSK2
1890	JNK-9L	157-GDSC1	SKCM	0.0003093	-0.309272	2	chr19	2272716	2273051	OAZ1
1892	JNK-9L	157-GDSC1	SKCM	9.739e-06	-0.333062	4	chr5	179250940	179251300	SQSTM1
1893	JNK-9L	157-GDSC1	SKCM	0.0001026	-0.308648	4	chr11	69517299	69518004	FGF19
1895	JNK-9L	157-GDSC1	SKCM	1.642e-05	-0.308542	2	chr16	1519785	1519974	CLCN7
1897	JNK-9L	157-GDSC1	SKCM	0.0007745	-0.342294	3	chr8	37556863	37557186	#N/A
1898	JNK-9L	157-GDSC1	SKCM	5.708e-06	-0.38779	4	chr16	1518249	1518752	CLCN7
1899	JNK-9L	157-GDSC1	SKCM	0.000131	-0.263153	6	chr19	50193857	50194253	C19orf76
1900	JNK-9L	157-GDSC1	SKCM	8.253e-05	-0.299491	4	chr17	79354702	79355189	#N/A
1901	HG6-64-1	159-GDSC1	SKCM	2.005e-05	-0.300516	8	chr1	116380946	116381661	NHLH2
1902	HG6-64-1	159-GDSC1	SKCM	0.0003215	-0.297927	5	chr16	89972593	89973193	TCF25
1903	HG6-64-1	159-GDSC1	SKCM	6.561e-13	-0.276302	11	chr8	145103842	145106439	OPLAH
1904	HG6-64-1	159-GDSC1	SKCM	2.485e-05	-0.448515	3	chr19	11305913	11306320	KANK2
1907	HG6-64-1	159-GDSC1	SKCM	2.719e-06	-0.298191	5	chr10	8091753	8092776	FLJ45983
1908	HG6-64-1	159-GDSC1	SKCM	2.645e-06	-0.341125	7	chr3	53880366	53880873	IL17RB
1909	HG6-64-1	159-GDSC1	SKCM	0.0003806	-0.245847	5	chr19	19738836	19739193	LPAR2
1916	Entinostat	1593-GDSC2	SKCM	9.162e-07	-0.123441	6	chr7	73894573	73895279	GTF2IRD1
1917	Entinostat	1593-GDSC2	SKCM	0.0001424	0.151722	3	chr8	57069688	57070014	#N/A
1919	Entinostat	1593-GDSC2	SKCM	5.659e-06	-0.125513	8	chr1	201617355	201618285	NAV1
1946	AZD5582	1617-GDSC2	SKCM	6.689e-06	-0.8908	3	chr16	1373608	1373787	UBE2I
1952	JQ1	163-GDSC1	SKCM	1.563e-06	-0.252314	6	chr2	97651765	97652492	FAM178B
1953	JQ12	164-GDSC1	SKCM	0.0001321	-0.366097	2	chr19	53038972	53039445	ZNF808
1954	JQ12	164-GDSC1	SKCM	6.467e-05	-0.332116	4	chr5	179250940	179251300	SQSTM1
1958	JQ12	164-GDSC1	SKCM	0.001549	-0.267689	4	chr2	27529788	27530364	UCN
1959	JQ12	164-GDSC1	SKCM	7.819e-07	-0.29196	7	chr19	50193857	50194520	C19orf76
1960	JQ12	164-GDSC1	SKCM	2.149e-09	-0.304845	9	chr8	144659831	144661052	NAPRT1
1966	Embelin	172-GDSC1	SKCM	1.126e-05	-0.193505	6	chr8	120685124	120685687	#N/A
1967	FH535	173-GDSC1	SKCM	0.0009362	0.302355	6	chr10	119304487	119304720	EMX2
1969	GSK650394	177-GDSC1	SKCM	7.937e-08	-0.238102	4	chr12	1940380	1940619	LRTM2
1975	GSK650394	177-GDSC1	SKCM	0.0002805	-0.130129	7	chr5	140857474	140858047	PCDHGA4
1977	GSK650394	177-GDSC1	SKCM	0.000119	-0.219397	4	chr10	74079303	74079846	#N/A
1982	GSK650394	177-GDSC1	SKCM	0.0002631	0.254508	5	chr1	209928895	209929623	TRAF3IP3
1983	GSK650394	177-GDSC1	SKCM	2.065e-07	-0.190608	7	chr20	61559756	61561021	DIDO1
1987	GSK650394	177-GDSC1	SKCM	8.332e-05	-0.295236	3	chr7	50611884	50612054	DDC
1988	GSK650394	177-GDSC1	SKCM	0.0002067	-0.257941	5	chr8	110703410	110704081	GOLSYN
1990	GSK650394	177-GDSC1	SKCM	2.301e-09	-0.196083	7	chr18	11751516	11752593	GNAL
2002	GSK650394	177-GDSC1	SKCM	0.0002598	-0.189065	4	chr20	25064806	25065419	#N/A
2003	GSK650394	177-GDSC1	SKCM	7.166e-05	-0.199387	3	chr12	1943722	1943890	LRTM2
2006	BAY-61-3606	178-GDSC1	SKCM	7.247e-06	-0.17414	5	chr5	12794800	12795706	#N/A
2007	BAY-61-3606	178-GDSC1	SKCM	5.053e-05	-0.219554	3	chr7	51698597	51698711	#N/A
2011	BAY-61-3606	178-GDSC1	SKCM	0.006391	-0.190616	2	chr18	11752089	11752216	GNAL
2013	BAY-61-3606	178-GDSC1	SKCM	0.0002155	-0.214925	5	chr12	52701963	52702560	KRT86
2018	BAY-61-3606	178-GDSC1	SKCM	2.125e-06	0.394356	6	chr6	363423	364069	#N/A
2020	BAY-61-3606	178-GDSC1	SKCM	8.859e-05	-0.248628	4	chr11	129306366	129306882	BARX2
2023	BAY-61-3606	178-GDSC1	SKCM	0.000178	-0.257458	2	chr22	45330386	45330753	PHF21B
2025	BAY-61-3606	178-GDSC1	SKCM	7.543e-05	-0.236583	4	chr10	74079303	74079846	#N/A
2026	BAY-61-3606	178-GDSC1	SKCM	5.188e-05	-0.245239	2	chr5	13770231	13770769	DNAH5
2027	BAY-61-3606	178-GDSC1	SKCM	0.03225	-0.173436	2	chr4	30723983	30724565	PCDH7
2030	BAY-61-3606	178-GDSC1	SKCM	0.0001223	-0.324814	4	chr1	165325498	165325834	LMX1A
2034	BAY-61-3606	178-GDSC1	SKCM	0.001397	-0.208504	2	chr22	45312240	45312456	PHF21B
2041	BAY-61-3606	178-GDSC1	SKCM	4.672e-05	-0.148029	4	chr19	1074727	1075105	HMHA1
2043	BAY-61-3606	178-GDSC1	SKCM	0.002204	-0.219311	2	chr7	51714157	51714232	#N/A
2046	BAY-61-3606	178-GDSC1	SKCM	2.121e-07	-0.268848	7	chr3	54157353	54157901	CACNA2D3
2047	BAY-61-3606	178-GDSC1	SKCM	4.099e-07	-0.186687	7	chr8	145103842	145104972	#N/A
2048	BAY-61-3606	178-GDSC1	SKCM	4.426e-08	-0.238458	8	chr19	10402525	10403937	ICAM5
2054	BAY-61-3606	178-GDSC1	SKCM	0.0001104	-0.243528	3	chr19	49339397	49339790	HSD17B14
2055	BAY-61-3606	178-GDSC1	SKCM	2.785e-06	-0.210568	6	chr16	89972339	89973193	TCF25
2060	BAY-61-3606	178-GDSC1	SKCM	5.732e-05	-0.233903	8	chr2	136874716	136875682	CXCR4
2064	BAY-61-3606	178-GDSC1	SKCM	8.392e-07	-0.200082	2	chr15	81295608	81295985	MESDC1
2067	BAY-61-3606	178-GDSC1	SKCM	0.02157	-0.191846	2	chr19	2272716	2273051	OAZ1
2071	BAY-61-3606	178-GDSC1	SKCM	7.883e-06	-0.227013	4	chr1	175568216	175568711	TNR
2074	BAY-61-3606	178-GDSC1	SKCM	5.681e-09	-0.21315	7	chr20	25063817	25065419	VSX1
2076	BAY-61-3606	178-GDSC1	SKCM	0.0003465	-0.174619	4	chr12	113592319	113592620	CCDC42B
2077	BAY-61-3606	178-GDSC1	SKCM	0.002046	-0.240974	4	chr11	132864104	132864358	OPCML
2087	BAY-61-3606	178-GDSC1	SKCM	0.001049	-0.204916	4	chr12	1940380	1940619	LRTM2
2089	BAY-61-3606	178-GDSC1	SKCM	1.391e-05	-0.608478	3	chr10	106402507	106402909	SORCS3
2095	Thapsigargin	180-GDSC1	SKCM	1.568e-06	-0.511146	3	chr17	1390182	1390672	MYO1C
2097	Thapsigargin	180-GDSC1	SKCM	0.007134	-0.509139	3	chr11	65779667	65779848	CST6
2098	Thapsigargin	180-GDSC1	SKCM	0.0001521	-0.303485	7	chr19	1271019	1271372	C19orf23
2100	Thapsigargin	180-GDSC1	SKCM	1.17e-05	-0.297298	4	chr8	145047469	145047980	PLEC1
2106	Thapsigargin	180-GDSC1	SKCM	5.388e-07	-0.468413	6	chr2	220312854	220313973	SPEG
2109	Thapsigargin	180-GDSC1	SKCM	5.698e-06	-0.403198	4	chr2	242549431	242549944	THAP4
2113	Thapsigargin	180-GDSC1	SKCM	0.002294	-0.58657	3	chr17	7111414	7111552	DLG4
2117	Thapsigargin	180-GDSC1	SKCM	4.414e-08	-0.697214	4	chr17	77788310	77788885	#N/A
2118	Thapsigargin	180-GDSC1	SKCM	0.0004946	-0.44725	2	chr4	779880	780337	CPLX1
2121	Thapsigargin	180-GDSC1	SKCM	4.418e-08	-0.469901	7	chr19	2041905	2042593	MKNK2
2122	Thapsigargin	180-GDSC1	SKCM	7.724e-06	-0.358128	7	chr3	128204813	128205497	GATA2
2126	Thapsigargin	180-GDSC1	SKCM	2.579e-07	-0.465515	3	chr8	126448033	126448838	TRIB1
2130	Thapsigargin	180-GDSC1	SKCM	3.037e-05	-0.375936	6	chr2	223170370	223171106	#N/A
2131	Thapsigargin	180-GDSC1	SKCM	6.768e-05	-0.743438	4	chr17	41723125	41723613	MEOX1
2134	Thapsigargin	180-GDSC1	SKCM	0.01281	-0.470696	4	chr11	66824219	66824651	RHOD
2142	Thapsigargin	180-GDSC1	SKCM	0.002151	-0.311535	3	chr19	10406364	10406959	ICAM5
2143	Thapsigargin	180-GDSC1	SKCM	1.291e-06	-0.307756	9	chr1	28286034	28286885	XKR8
2148	Thapsigargin	180-GDSC1	SKCM	1.014e-05	-0.351476	8	chr17	4802692	4803423	CHRNE
2152	Topotecan	1808-GDSC2	SKCM	4.776e-06	0.231737	6	chr14	38725312	38725751	CLEC14A
2155	Teniposide	1809-GDSC2	SKCM	2.22e-06	0.26348	6	chr7	121939827	121940648	#N/A
2157	Teniposide	1809-GDSC2	SKCM	8.828e-05	0.192686	5	chr5	110406049	110406662	TSLP
2162	Teniposide	1809-GDSC2	SKCM	9.251e-05	0.160745	5	chr4	79971177	79971463	#N/A
2164	Teniposide	1809-GDSC2	SKCM	2.083e-08	0.225008	5	chr4	111560462	111561115	#N/A
2165	Teniposide	1809-GDSC2	SKCM	1.35e-06	0.220667	3	chr4	111562513	111563112	#N/A
2167	Mitoxantrone	1810-GDSC2	SKCM	4.688e-06	0.246362	6	chr14	38725312	38725751	CLEC14A
2170	Mitoxantrone	1810-GDSC2	SKCM	0.0007192	0.300752	3	chr7	121939827	121940345	#N/A
2177	Obatoclax Mesylate	182-GDSC1	SKCM	2.708e-05	-0.274776	6	chr20	61560373	61561021	DIDO1
2179	Obatoclax Mesylate	182-GDSC1	SKCM	0.00158	-0.372938	3	chr5	172656021	172656167	#N/A
2182	Obatoclax Mesylate	182-GDSC1	SKCM	0.0001862	-0.302332	5	chr16	89972593	89973193	TCF25
2184	Obatoclax Mesylate	182-GDSC1	SKCM	0.000439	-0.366445	3	chr17	48636626	48636901	#N/A
2188	Obatoclax Mesylate	182-GDSC1	SKCM	1.138e-05	-0.427407	4	chr2	238864632	238865253	#N/A
2192	Obatoclax Mesylate	182-GDSC1	SKCM	0.0009316	-0.299242	3	chr21	38081100	38081696	SIM2
2195	Obatoclax Mesylate	182-GDSC1	SKCM	2.403e-05	-0.342436	4	chr20	2731102	2731561	EBF4
2196	Obatoclax Mesylate	182-GDSC1	SKCM	0.04465	-0.266641	3	chr11	504551	504919	RNH1
2197	Obatoclax Mesylate	182-GDSC1	SKCM	0.0002013	-0.348346	4	chr7	127743962	127744554	#N/A
2199	Obatoclax Mesylate	182-GDSC1	SKCM	3.48e-08	-0.247868	8	chr7	22893924	22895284	SNORD93
2202	Podophyllotoxin bromide	1825-GDSC2	SKCM	0.03261	0.156075	2	chr1	109203610	109203673	C1orf59
2203	Podophyllotoxin bromide	1825-GDSC2	SKCM	2.832e-05	-0.132259	3	chr10	131424627	131425216	MGMT
2208	BMS-754807	184-GDSC1	SKCM	0.004944	0.373875	2	chr6	168633845	168633918	#N/A
2209	BMS-754807	184-GDSC1	SKCM	0.0009564	-0.244559	3	chr1	180203135	180203489	LHX4
2210	BMS-754807	184-GDSC1	SKCM	3.502e-05	-0.203614	6	chr7	22894078	22894899	SNORD93
2215	BMS-754807	184-GDSC1	SKCM	0.0002459	0.29561	4	chr6	168684221	168684758	#N/A
2217	BMS-754807	184-GDSC1	SKCM	0.0007079	0.394436	3	chr5	601900	602438	#N/A
2218	BMS-754807	184-GDSC1	SKCM	0.03154	-0.405075	2	chr17	43860685	43860692	CRHR1
2220	BMS-754807	184-GDSC1	SKCM	0.0002701	0.365328	3	chr1	245851610	245852158	KIF26B
2221	BMS-754807	184-GDSC1	SKCM	4.745e-05	0.244791	7	chr10	11046888	11047587	CUGBP2
2233	Bleomycin	190-GDSC1	SKCM	0.0007824	-0.409623	4	chr7	27191097	27191565	#N/A
2234	Bleomycin	190-GDSC1	SKCM	0.0001774	-0.431354	4	chr12	113592319	113592620	CCDC42B
2236	Bleomycin	190-GDSC1	SKCM	3.77e-05	-0.432216	7	chr19	50193857	50194520	C19orf76
2237	Bleomycin	190-GDSC1	SKCM	0.02033	-0.68679	3	chr17	79031162	79031395	BAIAP2
2238	Bleomycin	190-GDSC1	SKCM	2.055e-06	-0.471496	4	chr12	53443057	53443912	TENC1
2239	Bleomycin	190-GDSC1	SKCM	2.687e-06	-0.413092	5	chr16	2286370	2287295	DNASE1L2
2240	Bleomycin	190-GDSC1	SKCM	0.0001391	-0.441826	5	chr20	52789646	52790142	CYP24A1
2241	Bleomycin	190-GDSC1	SKCM	0.00185	-0.359113	5	chr17	46800674	46801235	C17orf93
2242	Bleomycin	190-GDSC1	SKCM	0.001846	-0.436538	3	chr1	154127952	154128042	TPM3
2243	Bleomycin	190-GDSC1	SKCM	0.0004399	-0.369165	4	chr10	128994030	128994604	DOCK1
2245	Bleomycin	190-GDSC1	SKCM	1.771e-06	-0.365217	7	chr7	22893924	22894899	SNORD93
2248	Bleomycin	190-GDSC1	SKCM	1.343e-14	-0.403519	9	chr2	223159250	223160570	PAX3
2250	Ulixertinib	1908-GDSC2	SKCM	4.229e-05	0.220409	4	chr15	27128315	27128935	GABRA5
2252	Ulixertinib	1908-GDSC2	SKCM	1.366e-05	0.229315	4	chr15	53077609	53078122	ONECUT1
2274	ABT737	1910-GDSC2	SKCM	0.00826	0.163728	2	chr22	19746368	19746985	TBX1
2314	ABT737	1910-GDSC2	SKCM	0.000478	-0.132469	6	chr13	73634225	73634671	KLF5
2367	Dactinomycin	1911-GDSC2	SKCM	0.0008364	0.309108	3	chr9	138011566	138011815	OLFM1
2378	Luminespib	194-GDSC1	SKCM	0.004014	-0.358612	2	chr2	27529540	27529789	TRIM54
2379	Luminespib	194-GDSC1	SKCM	2.134e-05	-0.212773	6	chr1	203598573	203599090	ATP2B4
2388	Sepantronium bromide	1941-GDSC2	SKCM	7.652e-06	0.196736	6	chr1	156646065	156646747	NES
2390	Dacinostat	200-GDSC1	SKCM	0.028	-0.234135	2	chr8	145047469	145047567	PLEC1
2392	Dacinostat	200-GDSC1	SKCM	0.01163	-0.381958	2	chr17	1390554	1390672	MYO1C
2397	Dacinostat	200-GDSC1	SKCM	2.819e-08	-0.305527	10	chr5	87973899	87974548	LOC645323
2398	Dacinostat	200-GDSC1	SKCM	0.001541	-0.217949	5	chr2	97652129	97652492	FAM178B
2400	Dacinostat	200-GDSC1	SKCM	0.0001517	-0.328914	4	chr5	179250940	179251300	SQSTM1
2401	Dacinostat	200-GDSC1	SKCM	4.989e-05	-0.248202	5	chr17	46800674	46801235	C17orf93
2408	Dacinostat	200-GDSC1	SKCM	1.403e-07	-0.357829	3	chr8	126448033	126448838	TRIB1
2410	Dacinostat	200-GDSC1	SKCM	0.0006521	-0.242922	6	chr8	144660157	144660773	NAPRT1
2412	Epothilone B	201-GDSC1	SKCM	2.796e-05	-0.355404	5	chr17	78237117	78237544	RNF213
2413	Epothilone B	201-GDSC1	SKCM	0.02917	-0.320444	2	chr8	145047469	145047567	PLEC1
2414	Epothilone B	201-GDSC1	SKCM	0.0008386	-0.567635	2	chr17	1390554	1390672	MYO1C
2416	Tipifarnib	204-GDSC1	SKCM	0.0001194	-0.197741	7	chr10	70321243	70321890	TET1
2422	Tipifarnib	204-GDSC1	SKCM	0.0002121	0.299075	3	chr17	78865662	78866236	RPTOR
2423	Tipifarnib	204-GDSC1	SKCM	3.356e-05	-0.4309	4	chr7	127260012	127260555	#N/A
2425	Tipifarnib	204-GDSC1	SKCM	0.0005346	0.283413	3	chr17	78735324	78735597	RPTOR
2428	Tipifarnib	204-GDSC1	SKCM	0.0001345	-0.346385	4	chr17	27503437	27503925	MYO18A
2435	Tipifarnib	204-GDSC1	SKCM	0.0003153	-0.240115	4	chr5	3326343	3326732	#N/A
2451	AT-7519	219-GDSC1	SKCM	3.21e-06	-0.18864	4	chr8	145047469	145047980	PLEC1
2452	AT-7519	219-GDSC1	SKCM	0.000857	-0.293773	2	chr16	89778660	89778915	C16orf7
2466	ZSTK474	223-GDSC1	SKCM	0.0003166	0.425815	4	chr1	209877614	209878179	HSD11B1
2468	ZSTK474	223-GDSC1	SKCM	4.269e-05	0.295852	5	chr1	111061247	111062128	KCNA10
2471	ZSTK474	223-GDSC1	SKCM	0.002204	-0.183211	4	chr2	241497060	241497418	ANKMY1
2474	ZSTK474	223-GDSC1	SKCM	2.6e-05	0.31845	6	chr14	95027382	95028106	SERPINA4
2479	ZSTK474	223-GDSC1	SKCM	1.083e-05	0.367001	4	chr1	160681404	160682009	CD48
2481	ZSTK474	223-GDSC1	SKCM	0.006535	0.346227	3	chr12	48722474	48722701	H1FNT
2487	ZSTK474	223-GDSC1	SKCM	0.0006645	0.353758	6	chr10	102997782	102998118	FLJ41350
2492	ZSTK474	223-GDSC1	SKCM	0.000198	0.310924	6	chr10	86001154	86001561	LRIT1
2493	ZSTK474	223-GDSC1	SKCM	6.72e-10	0.357333	7	chr1	209928526	209930128	TRAF3IP3
2494	ZSTK474	223-GDSC1	SKCM	0.0004841	0.307113	3	chr1	223853928	223854448	CAPN8
2497	AS605240	224-GDSC1	SKCM	0.001269	-0.269633	4	chr8	145104359	145104972	#N/A
2498	AS605240	224-GDSC1	SKCM	8.173e-06	-0.311588	3	chr16	17562419	17563029	XYLT1
2503	Genentech Cpd 10	225-GDSC1	SKCM	0.001198	-0.139365	3	chr1	29586299	29586419	PTPRU
2504	Genentech Cpd 10	225-GDSC1	SKCM	0.001197	-0.226594	5	chr15	76005012	76005195	CSPG4
2505	Genentech Cpd 10	225-GDSC1	SKCM	0.002777	-0.183496	3	chr7	65878503	65878912	#N/A
2508	Genentech Cpd 10	225-GDSC1	SKCM	0.0001338	-0.182072	5	chr12	52701963	52702560	KRT86
2509	Genentech Cpd 10	225-GDSC1	SKCM	0.0005506	-0.142375	5	chr20	61560373	61560954	DIDO1
2515	UNC0638	245-GDSC1	SKCM	4.956e-09	-0.220747	6	chr1	1369466	1369949	VWA1
2517	JW-7-24-1	256-GDSC1	SKCM	1.827e-07	-0.175041	12	chr19	40324226	40324994	DYRK1B
2518	JW-7-24-1	256-GDSC1	SKCM	1.181e-06	0.307017	6	chr15	74495109	74495658	STRA6
2519	VX-11e	262-GDSC1	SKCM	7.655e-07	-0.166786	10	chr10	104535521	104536122	C10orf26
2521	ACY-1215	264-GDSC1	SKCM	1.22e-06	0.206979	9	chr1	182360063	182360903	GLUL
2524	ACY-1215	264-GDSC1	SKCM	3.699e-05	-0.245714	7	chr12	2943902	2944481	NRIP2
2527	ACY-1215	264-GDSC1	SKCM	0.00429	-0.253994	5	chr6	30652647	30652908	KIAA1949
2544	Sepantronium bromide	268-GDSC1	SKCM	1.77e-08	-0.316004	8	chr1	12678193	12679307	DHRS3
2548	Sepantronium bromide	268-GDSC1	SKCM	0.0005206	-0.307301	3	chr8	49340641	49341023	#N/A
2560	AR-42	272-GDSC1	SKCM	0.0008936	-0.248221	3	chr15	28050147	28050624	OCA2
2562	AR-42	272-GDSC1	SKCM	0.0002119	-0.331564	3	chr12	247963	248501	IQSEC3
2563	AR-42	272-GDSC1	SKCM	1.032e-05	0.256591	4	chr9	4299221	4299831	GLIS3
2566	AR-42	272-GDSC1	SKCM	1.504e-06	-0.259735	5	chr1	12678641	12679307	DHRS3
2570	AR-42	272-GDSC1	SKCM	0.0001221	0.279965	4	chr6	41472488	41473064	#N/A
2571	CUDC-101	273-GDSC1	SKCM	0.002627	0.322394	3	chr6	41472488	41472932	#N/A
2574	CUDC-101	273-GDSC1	SKCM	7.69e-06	0.308063	5	chr5	43191975	43192429	MGC42105
2575	CUDC-101	273-GDSC1	SKCM	6.32e-05	-0.286694	4	chr15	28014040	28014521	OCA2
2576	CUDC-101	273-GDSC1	SKCM	0.006205	0.298019	2	chr21	46348306	46348444	ITGB2
2582	Belinostat	274-GDSC1	SKCM	0.000712	-0.442965	3	chr12	247963	248501	IQSEC3
2585	Belinostat	274-GDSC1	SKCM	0.001377	0.302676	2	chr9	4299221	4299769	GLIS3
2586	Belinostat	274-GDSC1	SKCM	0.0001028	-0.332179	4	chr15	28014040	28014521	OCA2
2589	Belinostat	274-GDSC1	SKCM	0.0003746	-0.335952	3	chr15	28050147	28050624	OCA2
2590	Belinostat	274-GDSC1	SKCM	1.914e-05	-0.522877	4	chr2	239695552	239696015	#N/A
2595	CAY10603	276-GDSC1	SKCM	8.44e-05	-0.356427	3	chr11	133789708	133790266	IGSF9B
2597	CAY10603	276-GDSC1	SKCM	1.238e-05	-0.363847	4	chr12	247963	248890	IQSEC3
2599	CAY10603	276-GDSC1	SKCM	7.65e-06	-0.304104	6	chr6	170398571	170399180	#N/A
2600	CAY10603	276-GDSC1	SKCM	0.0001301	-0.415907	4	chr2	239695552	239696015	#N/A
2602	CAY10603	276-GDSC1	SKCM	0.0001311	-0.442648	4	chr11	134336336	134336477	#N/A
2604	Omipalisib	283-GDSC1	SKCM	0.01518	0.542115	1	chr2	45167549	45167550	SIX3
2606	Omipalisib	283-GDSC1	SKCM	5.442e-05	-0.466419	3	chr8	27516511	27516828	SCARA3
2608	Omipalisib	283-GDSC1	SKCM	1.279e-05	-0.323001	5	chr5	1016279	1016769	NKD2
2609	Omipalisib	283-GDSC1	SKCM	6.79e-06	0.383871	6	chr15	74495109	74495658	STRA6
2612	OSI-027	299-GDSC1	SKCM	0.00205	0.552906	3	chr2	56216195	56216584	MIR216A
2618	PI-103	302-GDSC1	SKCM	1.148e-05	0.617135	6	chr10	86001154	86001561	LRIT1
2619	PI-103	302-GDSC1	SKCM	1.005e-07	0.65783	7	chr15	74495109	74496041	STRA6
2626	SB52334	304-GDSC1	SKCM	0.0052	0.238899	5	chr1	248020632	248020813	TRIM58
2627	SB52334	304-GDSC1	SKCM	1.351e-05	-0.404636	3	chr12	66220165	66220772	RPSAP52
2629	SB52334	304-GDSC1	SKCM	0.00704	-0.213562	2	chr5	107004816	107005048	EFNA5
2630	SB52334	304-GDSC1	SKCM	2.48e-06	-0.222433	4	chr6	133564066	133564579	EYA4
2688	TPCA-1	305-GDSC1	SKCM	6.836e-06	-0.246039	8	chr7	152622368	152623305	#N/A
2691	TPCA-1	305-GDSC1	SKCM	0.0007337	0.276575	2	chr2	27361879	27362421	C2orf53
2712	TPCA-1	305-GDSC1	SKCM	0.001025	-0.201426	4	chr7	157367159	157367779	PTPRN2
2719	TPCA-1	305-GDSC1	SKCM	0.001037	-0.243107	2	chr8	139164635	139165053	FAM135B
2725	TPCA-1	305-GDSC1	SKCM	0.0007959	0.233194	5	chr1	23111011	23111494	EPHB2
2733	TPCA-1	305-GDSC1	SKCM	0.0001247	0.322451	4	chr4	1604456	1604799	#N/A
2751	TPCA-1	305-GDSC1	SKCM	0.00255	0.268486	4	chr1	46958475	46958857	#N/A
2788	Foretinib	308-GDSC1	SKCM	1.418e-05	-0.225119	5	chr6	27235820	27236426	#N/A
2789	Foretinib	308-GDSC1	SKCM	0.0006776	0.346062	4	chr1	2406721	2407305	PLCH2
2791	Foretinib	308-GDSC1	SKCM	0.0002866	-0.318101	3	chr7	157351620	157351749	PTPRN2
2795	WYE-125132	317-GDSC1	SKCM	6.802e-05	-0.591133	5	chr15	76629771	76630261	ISL2
2796	WYE-125132	317-GDSC1	SKCM	0.0002483	-0.48902	4	chr12	6649733	6649995	IFFO1
2805	QL-X-138	331-GDSC1	SKCM	0.004866	-0.375513	4	chr2	139537745	139537846	NXPH2
2812	QL-X-138	331-GDSC1	SKCM	6.282e-05	0.355598	6	chr5	72529662	72530246	#N/A
2820	QL-X-138	331-GDSC1	SKCM	0.004448	0.30266	3	chr2	56216195	56216584	MIR216A
2826	QL-X-138	331-GDSC1	SKCM	6.246e-06	0.461623	5	chr15	75250560	75251582	RPP25
2827	QL-X-138	331-GDSC1	SKCM	2.722e-05	0.431512	5	chr1	32226179	32226685	BAI2
2828	QL-X-138	331-GDSC1	SKCM	0.007785	0.282775	2	chr17	75369939	75370285	SEPT9
2829	QL-X-138	331-GDSC1	SKCM	0.003005	0.559921	1	chr2	45167549	45167550	SIX3
2834	THZ-2-49	344-GDSC1	SKCM	4.717e-08	-0.512157	10	chr7	157332545	157334163	PTPRN2
2838	THZ-2-49	344-GDSC1	SKCM	0.001238	-0.69901	3	chr7	157351620	157351749	PTPRN2
2839	THZ-2-49	344-GDSC1	SKCM	5.595e-05	-0.604776	2	chr16	86756180	86756577	#N/A
2840	THZ-2-49	344-GDSC1	SKCM	0.0001426	0.769513	4	chr7	947151	947661	ADAP1
2841	THZ-2-49	344-GDSC1	SKCM	4.758e-07	-0.567342	6	chr16	86766712	86767758	#N/A
2842	THZ-2-49	344-GDSC1	SKCM	0.002146	-0.498514	4	chr14	105154749	105155146	INF2
2845	THZ-2-49	344-GDSC1	SKCM	2.918e-05	-0.528915	4	chr16	86743763	86743965	#N/A
2846	THZ-2-49	344-GDSC1	SKCM	0.0005692	-0.608607	5	chr7	157319754	157320370	#N/A
2848	THZ-2-49	344-GDSC1	SKCM	4.347e-07	-0.504763	7	chr5	3535836	3536537	#N/A
2850	THZ-2-49	344-GDSC1	SKCM	0.0001295	-0.512444	4	chr7	157371980	157372333	PTPRN2
2851	THZ-2-49	344-GDSC1	SKCM	1.422e-05	-0.477287	6	chr16	20359815	20360498	UMOD
2855	THZ-2-102-1	346-GDSC1	SKCM	8.152e-06	-0.529159	5	chr6	27235820	27236426	#N/A
2856	THZ-2-102-1	346-GDSC1	SKCM	0.01078	0.529681	2	chr7	121944173	121944283	FEZF1
2862	AT7867	356-GDSC1	SKCM	3.67e-05	-0.180741	3	chr12	1943722	1943890	LRTM2
2867	AT7867	356-GDSC1	SKCM	7.982e-05	0.154098	5	chr4	154073371	154073710	TRIM2
2869	AT7867	356-GDSC1	SKCM	4.251e-07	-0.155135	3	chr5	124080075	124080714	ZNF608
2874	AT7867	356-GDSC1	SKCM	6.596e-05	-0.232474	4	chr5	5887068	5887643	#N/A
2889	CI-1033	362-GDSC1	SKCM	0.004835	-0.232253	4	chr19	46455981	46456432	NOVA2
2892	CI-1033	362-GDSC1	SKCM	0.0003578	-0.282162	4	chr20	61041274	61041766	GATA5
2948	CI-1033	362-GDSC1	SKCM	0.003498	0.201776	3	chr10	60473872	60474253	BICC1
3033	CI-1033	362-GDSC1	SKCM	2.291e-06	-0.223838	8	chr7	152622368	152623305	#N/A
3098	CI-1033	362-GDSC1	SKCM	3.614e-08	-0.189997	7	chr8	144660157	144661052	NAPRT1
3114	CI-1033	362-GDSC1	SKCM	0.02338	-0.169671	4	chr13	45009477	45009943	TSC22D1
3151	CI-1033	362-GDSC1	SKCM	0.0003693	-0.195242	4	chr1	120173989	120174571	ZNF697
3162	CI-1033	362-GDSC1	SKCM	0.008934	0.24988	3	chr1	209928895	209929513	TRAF3IP3
3199	CI-1033	362-GDSC1	SKCM	0.00451	0.297194	2	chr13	78108374	78108475	SCEL
3222	PF-00299804	363-GDSC1	SKCM	1.914e-05	0.382309	7	chr4	184908510	184909019	STOX2
3223	PF-00299804	363-GDSC1	SKCM	0.0001451	-0.313852	4	chr12	48206783	48207064	HDAC7
3232	PF-00299804	363-GDSC1	SKCM	0.0003706	-0.325171	4	chr12	6649733	6649995	IFFO1
3236	PF-00299804	363-GDSC1	SKCM	7.596e-06	-0.359341	6	chr12	122019031	122019526	KDM2B
3237	PF-00299804	363-GDSC1	SKCM	3.918e-05	0.508637	4	chr8	142439791	142440458	PTP4A3
3241	PF-00299804	363-GDSC1	SKCM	1.278e-06	-0.259305	7	chr10	5488346	5488629	NET1
3246	PF-00299804	363-GDSC1	SKCM	0.001245	-0.257566	2	chr11	32459428	32460376	WIT1
3251	Torin 2	371-GDSC1	SKCM	0.0003094	-0.495719	3	chr9	94486490	94486946	ROR2
3257	Pilaralisib	372-GDSC1	SKCM	0.004534	-0.177394	4	chr8	144660590	144660773	NAPRT1
3258	Pilaralisib	372-GDSC1	SKCM	0.01899	-0.224074	2	chr2	26408040	26408168	FAM59B
3261	GSK1059615	374-GDSC1	SKCM	0.0001422	-0.266021	5	chr8	144660395	144660773	NAPRT1
3262	GSK1059615	374-GDSC1	SKCM	5.446e-06	-0.312179	5	chr12	6649349	6649995	IFFO1
3264	BIBF-1120	380-GDSC1	SKCM	1.211e-06	-0.250656	7	chr10	5488346	5488629	NET1
3265	BIBF-1120	380-GDSC1	SKCM	1.229e-05	-0.31099	4	chr12	48206783	48207064	HDAC7
3266	BIBF-1120	380-GDSC1	SKCM	0.0009773	-0.470684	3	chr20	33759921	33760018	PROCR
3273	BIBF-1120	380-GDSC1	SKCM	9.128e-05	-0.204786	13	chr3	25469392	25469992	RARB
3274	AST-1306	381-GDSC1	SKCM	0.002257	-0.336576	3	chr12	122019110	122019526	KDM2B
3277	AST-1306	381-GDSC1	SKCM	0.0001089	-0.235856	7	chr10	5488346	5488629	NET1
3280	Apitolisib	382-GDSC1	SKCM	6.854e-06	-0.288552	6	chr8	144660395	144661052	NAPRT1
3281	Apitolisib	382-GDSC1	SKCM	2.162e-06	0.392655	6	chr6	28778121	28778583	#N/A
3286	kb NB 142-70	407-GDSC1	SKCM	7.593e-08	-0.13979	7	chr8	144660157	144661052	NAPRT1
3288	kb NB 142-70	407-GDSC1	SKCM	4.732e-05	-0.131693	5	chr21	26934383	26934886	MIR155HG
3291	Trichostatin A	437-GDSC1	SKCM	0.04554	0.245606	2	chr7	151137162	151137193	CRYGN
3292	Trichostatin A	437-GDSC1	SKCM	1.167e-05	-0.308008	3	chr22	37309487	37309981	CSF2RB
3295	NSC319726	461-GDSC1	SKCM	1.283e-08	0.547206	7	chr8	55533655	55534104	RP1
3296	NSC319726	461-GDSC1	SKCM	1.686e-05	0.393257	5	chr10	8277249	8277524	#N/A
3297	NSC319726	461-GDSC1	SKCM	5.501e-05	0.551003	3	chr10	8125599	8125772	#N/A
3298	NSC319726	461-GDSC1	SKCM	0.01141	0.51682	2	chr5	1769471	1769631	#N/A
3301	ARRY-520	474-GDSC1	SKCM	0.00309	0.360274	3	chr6	37616598	37616804	MDGA1
3302	ARRY-520	474-GDSC1	SKCM	0.003947	-0.421954	2	chr1	111147561	111148106	KCNA2
3306	ARRY-520	474-GDSC1	SKCM	3.375e-08	0.290528	7	chr2	97651611	97652492	FAM178B
3308	SB505124	476-GDSC1	SKCM	8.04e-05	0.379736	3	chr10	8125599	8125772	#N/A
3310	SB505124	476-GDSC1	SKCM	0.004807	0.228536	3	chr10	8092165	8092776	FLJ45983
3311	SB505124	476-GDSC1	SKCM	1.853e-06	0.400244	3	chr5	1769471	1770032	#N/A
3318	A-443654	86-GDSC1	SKCM	1.266e-07	-0.282165	3	chr7	23507657	23508225	IGF2BP3
3350	AICA Ribonucleotide	1001-GDSC1	SCLC	2.017e-05	0.210957	6	chr17	46684750	46685449	HOXB7
3352	AICA Ribonucleotide	1001-GDSC1	SCLC	0.0008699	0.162283	4	chr6	100051116	100051636	#N/A
3353	AICA Ribonucleotide	1001-GDSC1	SCLC	5.205e-05	0.187301	5	chr5	134880353	134880968	#N/A
3356	AICA Ribonucleotide	1001-GDSC1	SCLC	1.973e-06	0.129156	9	chr7	27182637	27183437	HOXA5
3357	AICA Ribonucleotide	1001-GDSC1	SCLC	0.0001197	0.226713	4	chr5	427620	428102	AHRR
3359	AICA Ribonucleotide	1001-GDSC1	SCLC	0.02711	0.12611	2	chr2	176949771	176950008	EVX2
3361	AICA Ribonucleotide	1001-GDSC1	SCLC	0.007721	-0.157756	5	chr19	47217554	47217901	PRKD2
3362	AICA Ribonucleotide	1001-GDSC1	SCLC	0.0001559	0.131579	3	chr1	78470449	78470641	DNAJB4
3363	Camptothecin	1003-GDSC2	SCLC	0.008297	0.278216	2	chr1	174843909	174843972	RABGAP1L
3365	Camptothecin	1003-GDSC2	SCLC	4.453e-07	-0.274843	16	chr18	904851	906225	ADCYAP1
3366	Camptothecin	1003-GDSC2	SCLC	9.566e-05	0.282086	3	chr1	156030809	156031183	RAB25
3369	Vinblastine	1004-GDSC2	SCLC	0.0007594	-0.579356	5	chr2	1846447	1846908	MYT1L
3370	Vinblastine	1004-GDSC2	SCLC	4.648e-05	-0.361579	7	chr5	5652065	5652729	#N/A
3371	Vinblastine	1004-GDSC2	SCLC	0.0002495	0.298274	9	chr14	24803807	24804343	ADCY4
3372	Vinblastine	1004-GDSC2	SCLC	0.0001702	0.493852	6	chr2	218621320	218621581	DIRC3
3373	Vinblastine	1004-GDSC2	SCLC	0.0001181	0.271221	6	chr2	182322268	182322842	ITGA4
3374	Vinblastine	1004-GDSC2	SCLC	1.31e-05	0.396311	3	chr14	74252745	74253313	C14orf43
3375	Vinblastine	1004-GDSC2	SCLC	0.0004716	0.330557	3	chr13	95620874	95620998	#N/A
3376	Vinblastine	1004-GDSC2	SCLC	8.487e-06	0.435451	2	chr5	171708977	171709305	UBTD2
3377	Vinblastine	1004-GDSC2	SCLC	0.0001737	0.284902	4	chr14	61118751	61119263	#N/A
3378	Vinblastine	1004-GDSC2	SCLC	3.137e-06	-0.37391	5	chr15	97325725	97326799	SPATA8
3380	Vinblastine	1004-GDSC2	SCLC	0.003	-0.370803	4	chr2	1543546	1544121	TPO
3382	Vinblastine	1004-GDSC2	SCLC	0.0001509	-0.444897	5	chr6	163607896	163608473	PACRG
3383	Vinblastine	1004-GDSC2	SCLC	3.686e-05	0.424041	5	chr6	41342916	41343460	#N/A
3384	Vinblastine	1004-GDSC2	SCLC	6.785e-07	0.31466	15	chr5	151304312	151305529	GLRA1
3385	Vinblastine	1004-GDSC2	SCLC	8.768e-06	0.318396	4	chr7	47576580	47577091	TNS3
3386	Vinblastine	1004-GDSC2	SCLC	1.848e-06	0.447244	6	chr6	73329988	73330359	KCNQ5
3396	Cisplatin	1005-GDSC2	SCLC	0.01849	0.318368	1	chr16	75491894	75491895	TMEM170A
3469	Cytarabine	1006-GDSC1	SCLC	1.149e-05	-0.26268	3	chr19	55963862	55964384	ISOC2
3475	Cytarabine	1006-GDSC1	SCLC	0.002824	-0.243374	4	chr9	36258114	36258601	GNE
3491	Cytarabine	1006-GDSC1	SCLC	0.001131	-0.224623	4	chr2	177418561	177418906	#N/A
3500	Cytarabine	1006-GDSC1	SCLC	0.002195	0.231363	3	chr17	77419249	77419535	HRNBP3
3610	Cytarabine	1006-GDSC2	SCLC	2.009e-05	-0.297313	6	chr3	158449660	158450252	RARRES1
3614	Docetaxel	1007-GDSC1	SCLC	2.95e-07	0.185109	25	chr6	3849095	3850107	FAM50B
3617	Methotrexate	1008-GDSC1	SCLC	0.003626	0.168186	4	chr22	46263165	46263479	#N/A
3640	Methotrexate	1008-GDSC1	SCLC	0.0001439	-0.179702	6	chr13	23471764	23472382	#N/A
3642	Methotrexate	1008-GDSC1	SCLC	0.0002312	0.215901	4	chr1	2162931	2163530	SKI
3651	Methotrexate	1008-GDSC1	SCLC	2.693e-05	0.166839	4	chr3	128209772	128210542	GATA2
3654	Methotrexate	1008-GDSC1	SCLC	9.06e-06	0.14661	4	chr17	46648014	46648583	HOXB3
3659	Methotrexate	1008-GDSC1	SCLC	0.0003739	0.174585	3	chr10	133793442	133793647	BNIP3
3662	Methotrexate	1008-GDSC1	SCLC	0.0004149	0.205654	4	chr4	8412369	8412796	ACOX3
3668	Methotrexate	1008-GDSC1	SCLC	0.0001076	-0.23099	6	chr7	158886098	158886533	VIPR2
3671	Methotrexate	1008-GDSC1	SCLC	4.182e-05	-0.272781	2	chr6	166721644	166721760	PRR18
3673	Methotrexate	1008-GDSC1	SCLC	0.02923	0.258937	2	chr1	6664103	6664135	KLHL21
3678	Methotrexate	1008-GDSC1	SCLC	0.0002011	-0.208186	3	chr13	23422801	23423131	#N/A
3691	Methotrexate	1008-GDSC1	SCLC	0.001784	0.141474	4	chr7	27138173	27138752	#N/A
3692	Methotrexate	1008-GDSC1	SCLC	3.19e-08	0.156369	14	chr12	54408091	54409658	HOXC4
3695	Methotrexate	1008-GDSC1	SCLC	0.002036	0.288256	2	chr10	94332502	94332707	IDE
3700	Methotrexate	1008-GDSC1	SCLC	1.209e-06	0.234025	5	chr17	27048975	27050043	RPL23A
3703	Methotrexate	1008-GDSC1	SCLC	0.0005983	-0.260923	4	chr7	158905015	158905537	VIPR2
3715	Vorinostat	1012-GDSC2	SCLC	0.002751	-0.141822	4	chr1	45792688	45793033	HPDL
3729	Tanespimycin	1026-GDSC1	SCLC	2.816e-05	-0.226846	5	chr1	220101368	220101729	SLC30A10
3761	Tanespimycin	1026-GDSC1	SCLC	0.0002629	-0.34555	2	chr6	150259601	150259931	#N/A
3814	Tanespimycin	1026-GDSC1	SCLC	0.0001108	-0.300783	3	chr18	47087108	47087420	LIPG
3818	Tanespimycin	1026-GDSC1	SCLC	0.006779	-0.190247	5	chr2	16081824	16082216	MYCNOS
3843	Elesclomol	1031-GDSC1	SCLC	2.012e-05	-0.284515	3	chr19	50096610	50096877	PRR12
3877	Irinotecan	1088-GDSC2	SCLC	0.03545	0.305309	2	chr1	174843909	174843972	RABGAP1L
3879	Irinotecan	1088-GDSC2	SCLC	3.627e-05	0.36361	3	chr6	35453938	35454435	TEAD3
3880	Irinotecan	1088-GDSC2	SCLC	5.032e-05	0.348489	2	chr8	102506551	102506636	GRHL2
3881	Irinotecan	1088-GDSC2	SCLC	6.488e-09	-0.340397	18	chr18	904851	906727	ADCYAP1
3882	Irinotecan	1088-GDSC2	SCLC	2.149e-05	0.327143	9	chr6	33560953	33561450	C6orf227
3883	Irinotecan	1088-GDSC2	SCLC	0.0001069	0.282461	7	chr4	54457645	54458247	LNX1
3886	Irinotecan	1088-GDSC2	SCLC	0.0001624	0.316379	3	chr1	156030809	156031183	RAB25
3887	Irinotecan	1088-GDSC2	SCLC	6.498e-05	0.398554	4	chr17	48680151	48680555	CACNA1G
3889	HG-5-113-01	1142-GDSC1	SCLC	0.01317	0.201412	2	chr7	129912803	129913009	CPA2
3893	TW 37	1149-GDSC1	SCLC	3.023e-06	0.233185	12	chr16	66878193	66879017	CA7
3894	TW 37	1149-GDSC1	SCLC	0.01159	0.229578	3	chr5	126626557	126626720	MEGF10
3895	TW 37	1149-GDSC1	SCLC	3.585e-06	0.256783	4	chr8	93075534	93076178	RUNX1T1
3896	ZG-10	1161-GDSC1	SCLC	6.709e-06	-0.224229	12	chr6	30711206	30711803	IER3
3898	ZG-10	1161-GDSC1	SCLC	7.523e-06	0.253259	4	chr7	129912803	129913311	CPA2
3899	ZG-10	1161-GDSC1	SCLC	8.751e-09	-0.317543	10	chr16	68269295	68270632	ESRP2
3900	ZG-10	1161-GDSC1	SCLC	1.262e-05	0.264283	9	chr10	123922863	123923519	TACC2
3901	ZG-10	1161-GDSC1	SCLC	0.02199	0.20156	3	chr19	58661833	58661963	ZNF329
3902	ZG-10	1161-GDSC1	SCLC	0.003256	0.234848	2	chr10	81002615	81003176	ZMIZ1
3903	ZG-10	1161-GDSC1	SCLC	0.0001297	0.253594	4	chr19	18811575	18812018	CRTC1
3905	ZG-10	1161-GDSC1	SCLC	0.0001209	0.284254	3	chr12	10163030	10163533	CLEC12B
3907	MK-1775	1179-GDSC2	SCLC	2.152e-05	0.26191	2	chr10	128165040	128165160	C10orf90
3908	MK-1775	1179-GDSC2	SCLC	8.515e-07	0.229834	8	chr6	41342916	41343831	#N/A
3911	MK-1775	1179-GDSC2	SCLC	9.394e-08	0.221422	5	chr14	61121516	61122328	#N/A
3913	Bortezomib	1191-GDSC2	SCLC	9.895e-07	-0.169766	8	chr1	45792540	45793033	HPDL
3916	UNC0638	1236-GDSC1	SCLC	3.375e-06	-0.13798	7	chr1	103573989	103574959	COL11A1
3921	YK-4-279	1239-GDSC1	SCLC	0.000235	-0.219178	3	chr17	79251255	79251355	SLC38A10
3926	Daporinad	1248-GDSC2	SCLC	9.547e-06	0.358162	9	chr1	31845923	31846700	FABP3
3929	Daporinad	1248-GDSC2	SCLC	2.216e-05	-0.516339	5	chr4	1160783	1161320	SPON2
3931	Daporinad	1248-GDSC2	SCLC	7.901e-05	0.433169	6	chr14	61119122	61119708	#N/A
3932	Daporinad	1248-GDSC2	SCLC	0.00011	-0.465255	6	chr2	1926366	1926908	MYT1L
3933	Daporinad	1248-GDSC2	SCLC	0.01898	-0.371791	3	chr10	3824016	3824517	KLF6
3937	AZ960	1250-GDSC2	SCLC	0.001624	-0.258172	3	chr12	4399410	4399956	CCND2
3947	Talazoparib	1259-GDSC1	SCLC	2.298e-05	-0.430719	6	chr19	20278013	20278424	ZNF486
3950	Talazoparib	1259-GDSC2	SCLC	0.02603	0.583873	2	chr20	61002595	61002658	C20orf151
3951	Talazoparib	1259-GDSC2	SCLC	0.02146	-0.43006	3	chr5	125930667	125931002	ALDH7A1
3952	Talazoparib	1259-GDSC2	SCLC	2.35e-06	0.68845	6	chr6	41620951	41621323	MDFI
3962	ICL1100013	1266-GDSC1	SCLC	5.01e-05	-0.261245	6	chr10	106113175	106113612	CCDC147
3993	ICL1100013	1266-GDSC1	SCLC	0.0006214	-0.331866	5	chr17	58227181	58227715	CA4
3995	ICL1100013	1266-GDSC1	SCLC	0.0003596	-0.313877	3	chr17	27893407	27893732	ABHD15
4039	ICL1100013	1266-GDSC1	SCLC	0.02587	0.265103	3	chr10	134774013	134774406	#N/A
4046	ICL1100013	1266-GDSC1	SCLC	0.001643	-0.24882	3	chr8	142528415	142528957	#N/A
4099	Etoposide	134-GDSC1	SCLC	3.19e-05	-0.361197	6	chr6	142409507	142409994	NMBR
4100	Gemcitabine	135-GDSC1	SCLC	1.121e-05	-0.533214	4	chr14	60952097	60952600	C14orf39
4101	Gemcitabine	135-GDSC1	SCLC	9.353e-06	-0.542978	6	chr6	164393351	164393861	#N/A
4103	Gemcitabine	135-GDSC1	SCLC	1.864e-06	0.683104	6	chr6	34206084	34206684	HMGA1
4104	Gemcitabine	135-GDSC1	SCLC	1.731e-11	-0.573178	8	chr3	109034944	109036103	DPPA2
4105	SN-38	1494-GDSC1	SCLC	9.817e-09	-0.494391	12	chr18	74961724	74962370	GALR1
4106	SN-38	1494-GDSC1	SCLC	6.689e-05	0.577305	4	chr3	183959465	183959854	VWA5B2
4112	Pictilisib	1527-GDSC1	SCLC	3.99e-05	-0.257004	10	chr2	74730047	74730631	LBX2
4117	Pictilisib	1527-GDSC1	SCLC	0.0001215	0.197656	6	chr7	96627190	96627822	DLX6AS
4124	Luminespib	1559-GDSC2	SCLC	6.24e-06	-0.223427	6	chr8	144660157	144660773	NAPRT1
4126	JNK-9L	157-GDSC1	SCLC	8.769e-05	-0.173409	5	chr8	77585222	77585749	LOC100192378
4127	JNK-9L	157-GDSC1	SCLC	0.002571	-0.237045	4	chr8	91094547	91095059	CALB1
4128	JNK-9L	157-GDSC1	SCLC	0.000127	-0.254638	6	chr10	106113175	106113612	CCDC147
4129	JNK-9L	157-GDSC1	SCLC	0.01482	-0.199065	3	chr6	100038960	100039304	#N/A
4131	JNK-9L	157-GDSC1	SCLC	0.001584	-0.216541	4	chr2	176947764	176948106	EVX2
4133	JNK-9L	157-GDSC1	SCLC	0.0002612	-0.245396	3	chr4	11652441	11652506	#N/A
4134	JNK-9L	157-GDSC1	SCLC	0.006699	-0.265501	3	chr6	17282065	17282334	RBM24
4135	JNK-9L	157-GDSC1	SCLC	0.0001299	-0.312801	3	chr5	76932016	76932527	OTP
4137	JNK-9L	157-GDSC1	SCLC	0.0001234	-0.244205	6	chr7	117119382	117119964	CFTR
4140	JNK-9L	157-GDSC1	SCLC	0.0001001	-0.207455	3	chr1	200011976	200012527	NR5A2
4141	JNK-9L	157-GDSC1	SCLC	2.555e-06	-0.231122	6	chr14	60952097	60952946	C14orf39
4144	JNK-9L	157-GDSC1	SCLC	0.0002968	0.314289	5	chr8	145016627	145017244	PLEC1
4145	HG6-64-1	159-GDSC1	SCLC	0.0006599	0.215058	5	chr2	242127690	242127949	ANO7
4147	HG6-64-1	159-GDSC1	SCLC	0.00341	-0.186323	2	chr12	103355958	103356061	#N/A
4148	HG6-64-1	159-GDSC1	SCLC	0.00154	0.141628	2	chr10	112260509	112260868	DUSP5
4158	HG6-64-1	159-GDSC1	SCLC	0.001229	0.188433	8	chr11	67777618	67777953	ALDH3B1
4159	HG6-64-1	159-GDSC1	SCLC	0.0001787	0.122545	6	chr5	138861832	138862442	TMEM173
4161	HG6-64-1	159-GDSC1	SCLC	0.0008397	-0.147883	6	chr10	106113175	106113612	CCDC147
4177	HG6-64-1	159-GDSC1	SCLC	0.001349	-0.126115	5	chr2	50201382	50201512	NRXN1
4181	HG6-64-1	159-GDSC1	SCLC	0.01035	0.131331	2	chr14	97492133	97492192	#N/A
4182	HG6-64-1	159-GDSC1	SCLC	0.001198	-0.198657	4	chr21	36095538	36096052	NCRNA00160
4192	HG6-64-1	159-GDSC1	SCLC	0.01813	-0.213063	2	chr1	102462043	102462176	OLFM3
4193	HG6-64-1	159-GDSC1	SCLC	0.006632	0.285661	1	chr11	118784336	118784337	#N/A
4200	HG6-64-1	159-GDSC1	SCLC	0.01588	-0.234113	2	chr2	228736449	228736460	WDR69
4201	HG6-64-1	159-GDSC1	SCLC	0.001052	0.171356	4	chr7	100465625	100466242	TRIP6
4206	HG6-64-1	159-GDSC1	SCLC	0.0002283	0.146279	5	chr3	45208900	45209253	#N/A
4208	HG6-64-1	159-GDSC1	SCLC	0.0001085	0.232414	2	chr8	145022842	145023014	PLEC1
4212	HG6-64-1	159-GDSC1	SCLC	0.001937	0.142349	3	chr10	101686538	101686926	DNMBP
4215	HG6-64-1	159-GDSC1	SCLC	0.0002407	0.132283	9	chr6	30720080	30720492	#N/A
4216	HG6-64-1	159-GDSC1	SCLC	4.327e-05	0.203446	3	chr3	12800802	12800837	TMEM40
4221	HG6-64-1	159-GDSC1	SCLC	0.0001277	0.225675	2	chr11	133913342	133913869	#N/A
4234	HG6-64-1	159-GDSC1	SCLC	0.02074	0.288745	1	chr10	99449502	99449503	#N/A
4245	HG6-64-1	159-GDSC1	SCLC	0.02302	0.111585	3	chr10	88391827	88392089	#N/A
4262	HG6-64-1	159-GDSC1	SCLC	0.0001674	-0.220643	9	chr6	127840328	127840756	C6orf174
4266	HG6-64-1	159-GDSC1	SCLC	8.988e-05	0.279057	4	chr1	156095882	156096302	LMNA
4279	Entinostat	1593-GDSC2	SCLC	0.001098	-0.159906	3	chr1	38461687	38461897	#N/A
4283	Entinostat	1593-GDSC2	SCLC	0.0002724	-0.186518	4	chr1	151103642	151104187	SEMA6C
4288	Entinostat	1593-GDSC2	SCLC	0.02541	-0.133854	4	chr5	139227979	139228154	NRG2
4307	AZD5582	1617-GDSC2	SCLC	0.005579	-0.157747	5	chr7	113723025	113723570	#N/A
4312	AZD5582	1617-GDSC2	SCLC	4.108e-05	-0.185011	7	chr22	26875499	26876076	HPS4
4333	AZD5582	1617-GDSC2	SCLC	1.264e-05	0.182036	11	chr16	31227272	31228445	TRIM72
4335	AZD5582	1617-GDSC2	SCLC	0.0008923	0.315834	2	chr7	157978382	157978901	PTPRN2
4338	AZD5582	1617-GDSC2	SCLC	1.5e-05	0.234419	6	chr7	156797390	156798811	MNX1
4358	AZD5582	1617-GDSC2	SCLC	3.864e-05	0.170279	6	chr12	131622284	131623341	GPR133
4381	AZD5582	1617-GDSC2	SCLC	0.0007061	0.243332	4	chr12	131437802	131438284	GPR133
4385	AZD5582	1617-GDSC2	SCLC	0.000245	0.355656	2	chr7	158050413	158051020	PTPRN2
4389	AZD5582	1617-GDSC2	SCLC	0.0006164	0.181391	5	chr12	131572242	131572840	GPR133
4408	AZD5582	1617-GDSC2	SCLC	0.0001734	0.338355	4	chr6	168629778	168630309	#N/A
4412	AZD5582	1617-GDSC2	SCLC	0.006741	0.294169	2	chr7	157860363	157860461	PTPRN2
4445	AZD5582	1617-GDSC2	SCLC	0.00184	-0.182113	4	chr19	1907972	1908389	ADAT3
4451	AZD5582	1617-GDSC2	SCLC	0.0002024	0.273783	4	chr7	157811843	157812154	PTPRN2
4469	AZD5582	1617-GDSC2	SCLC	0.000988	0.198705	6	chr7	157808983	157809597	PTPRN2
4483	OTX015	1626-GDSC2	SCLC	0.04699	-0.345703	2	chr2	176957842	176957909	HOXD13
4488	OTX015	1626-GDSC2	SCLC	4.779e-05	0.309087	6	chr6	10383084	10383670	#N/A
4505	JQ1	163-GDSC1	SCLC	0.00411	-0.209506	3	chr4	11652441	11652506	#N/A
4508	JQ1	163-GDSC1	SCLC	0.0004396	0.26209	8	chr17	80189645	80190155	SLC16A3
4527	JQ12	164-GDSC1	SCLC	0.002559	0.236803	3	chr2	238832202	238832509	#N/A
4685	JQ12	164-GDSC1	SCLC	0.0001154	-0.255202	8	chr7	23719792	23720550	C7orf46
4686	JQ12	164-GDSC1	SCLC	0.0291	0.173417	5	chr12	49318784	49319285	FKBP11
4705	JQ12	164-GDSC1	SCLC	0.0006255	0.31356	2	chr1	40713471	40714010	TMCO2
4744	JQ12	164-GDSC1	SCLC	0.003293	0.229965	4	chr17	46713842	46714170	#N/A
4764	JQ12	164-GDSC1	SCLC	0.001932	0.341023	10	chr11	537432	537738	LRRC56
4774	JQ12	164-GDSC1	SCLC	0.000253	0.200877	8	chr7	150652702	150653196	KCNH2
4804	OSU-03012	167-GDSC1	SCLC	0.0004327	0.176081	4	chr1	153283628	153283995	PGLYRP3
4849	Embelin	172-GDSC1	SCLC	0.000219	-0.155162	6	chr10	106113175	106113612	CCDC147
4861	Embelin	172-GDSC1	SCLC	0.0006276	-0.145149	5	chr8	82644505	82645117	CHMP4C
4879	Embelin	172-GDSC1	SCLC	1.343e-06	0.132364	7	chr5	73937141	73937763	ENC1
4893	Embelin	172-GDSC1	SCLC	0.0005021	0.151715	7	chr22	32026380	32026942	PISD
4897	Embelin	172-GDSC1	SCLC	0.002968	0.1166	3	chr11	7506057	7506656	OLFML1
4910	Embelin	172-GDSC1	SCLC	0.001686	-0.154185	4	chr16	89267679	89268041	#N/A
4920	Embelin	172-GDSC1	SCLC	0.001569	-0.141479	3	chr3	111259817	111260203	CD96
4956	GSK650394	177-GDSC1	SCLC	0.0001029	-0.295977	4	chr1	217262889	217263214	ESRRG
5007	GSK650394	177-GDSC1	SCLC	4.65e-07	0.251584	3	chr12	6417620	6418460	PLEKHG6
5008	GSK650394	177-GDSC1	SCLC	0.01152	-0.173751	3	chr4	165305238	165305335	MARCH1
5019	GSK650394	177-GDSC1	SCLC	0.0001485	-0.224858	4	chr16	89267679	89268041	#N/A
5020	GSK650394	177-GDSC1	SCLC	0.0004619	0.20218	3	chr15	70233653	70233857	#N/A
5026	GSK650394	177-GDSC1	SCLC	5.983e-09	0.204452	8	chr2	113992762	113993314	PAX8
5034	GSK650394	177-GDSC1	SCLC	2.403e-06	-0.202357	9	chr8	91013007	91013698	DECR1
5045	GSK650394	177-GDSC1	SCLC	5.749e-06	-0.157322	13	chr6	142409417	142410236	NMBR
5061	GSK650394	177-GDSC1	SCLC	2.523e-06	-0.239415	5	chr8	48648874	48649768	CEBPD
5075	5-Fluorouracil	179-GDSC1	SCLC	0.0003692	-0.21577	7	chr6	5085177	5085987	PPP1R3G
5125	5-Fluorouracil	179-GDSC1	SCLC	2.106e-05	-0.207755	10	chr1	20126168	20126876	TMCO4
5137	5-Fluorouracil	179-GDSC1	SCLC	4.197e-05	-0.221507	6	chr20	58508888	58509560	#N/A
5167	5-Fluorouracil	179-GDSC1	SCLC	1.91e-05	0.131694	10	chr14	24641155	24642318	REC8
5217	Thapsigargin	180-GDSC1	SCLC	0.01705	0.458731	3	chr10	134211620	134211875	PWWP2B
5218	Thapsigargin	180-GDSC1	SCLC	0.0001451	-0.336234	10	chr1	220921306	220922047	MOSC2
5219	Thapsigargin	180-GDSC1	SCLC	4.444e-05	-0.364923	7	chr13	76444293	76445109	#N/A
5220	Thapsigargin	180-GDSC1	SCLC	0.0001157	0.485414	4	chr17	46723671	46724238	#N/A
5221	Thapsigargin	180-GDSC1	SCLC	8.902e-06	-0.339841	13	chr12	81471311	81472178	ACSS3
5222	Thapsigargin	180-GDSC1	SCLC	0.0003217	-0.43856	2	chr6	90143634	90143705	ANKRD6
5224	Thapsigargin	180-GDSC1	SCLC	3.935e-09	0.632181	5	chr7	151078646	151079502	WDR86
5228	Thapsigargin	180-GDSC1	SCLC	4.37e-09	0.505942	9	chr8	145103842	145105504	#N/A
5229	Thapsigargin	180-GDSC1	SCLC	1.43e-06	0.625675	2	chr17	40700509	40700859	#N/A
5231	Thapsigargin	180-GDSC1	SCLC	0.005534	-0.292285	4	chr2	190539199	190539513	ANKAR
5232	Thapsigargin	180-GDSC1	SCLC	4.98e-05	0.332334	4	chr1	54808648	54809162	SSBP3
5234	Thapsigargin	180-GDSC1	SCLC	2.537e-05	0.380547	5	chr19	10397612	10398216	ICAM4
5235	Thapsigargin	180-GDSC1	SCLC	0.0003007	0.380327	7	chr1	160336475	160337039	NHLH1
5237	Thapsigargin	180-GDSC1	SCLC	5.264e-08	0.66324	10	chr11	64067248	64068147	C11orf20
5238	Thapsigargin	180-GDSC1	SCLC	5.59e-07	0.591886	7	chr8	10261641	10262629	MSRA
5239	Thapsigargin	180-GDSC1	SCLC	0.0001944	-0.560203	2	chr17	36907054	36907296	#N/A
5240	Thapsigargin	180-GDSC1	SCLC	1.493e-05	0.497521	4	chr1	204159498	204159833	KISS1
5241	Thapsigargin	180-GDSC1	SCLC	8.956e-05	0.612442	3	chr8	37699360	37699924	GPR124
5242	Thapsigargin	180-GDSC1	SCLC	0.003007	0.448384	2	chr17	77043171	77043180	C1QTNF1
5244	Thapsigargin	180-GDSC1	SCLC	2.174e-05	-0.488252	6	chr6	112575212	112575706	LAMA4
5245	Thapsigargin	180-GDSC1	SCLC	0.0008746	0.299868	8	chr12	49318735	49319285	FKBP11
5246	Thapsigargin	180-GDSC1	SCLC	0.01568	-0.386586	3	chr4	10020555	10020883	SLC2A9
5251	Vincristine	1818-GDSC2	SCLC	2.344e-05	-0.672574	5	chr1	35350813	35351408	DLGAP3
5252	Sabutoclax	1849-GDSC2	SCLC	1.504e-05	0.3212	5	chr17	75447478	75448090	SEPT9
5255	Sabutoclax	1849-GDSC2	SCLC	7.776e-05	-0.251417	13	chr6	28601269	28601520	#N/A
5261	Bleomycin	190-GDSC1	SCLC	0.001699	0.439084	4	chr12	93096780	93096845	C12orf74
5267	Bleomycin	190-GDSC1	SCLC	5.286e-05	-0.703152	9	chr6	127840328	127840756	C6orf174
5268	Bleomycin	190-GDSC1	SCLC	5.881e-07	-0.565223	10	chr6	28367070	28367899	ZSCAN12
5275	Bleomycin	190-GDSC1	SCLC	0.001056	0.594758	3	chr3	12800802	12800837	TMEM40
5278	Bleomycin	190-GDSC1	SCLC	0.0002041	0.449066	4	chr2	85804476	85804733	VAMP8
5281	Venetoclax	1909-GDSC2	SCLC	0.003842	0.264429	2	chr1	2435632	2435828	PLCH2
5283	Venetoclax	1909-GDSC2	SCLC	7.285e-05	-0.274252	4	chr5	37838290	37838872	GDNF
5284	Venetoclax	1909-GDSC2	SCLC	0.001471	-0.195292	4	chr2	63275034	63275510	LOC100132215
5285	Venetoclax	1909-GDSC2	SCLC	2.711e-05	0.292881	5	chr16	84076320	84076942	SLC38A8
5292	Dactinomycin	1911-GDSC2	SCLC	1.012e-05	-0.356825	4	chr5	28809622	28810403	#N/A
5293	Dactinomycin	1911-GDSC2	SCLC	0.0002964	-0.424331	2	chr16	56640947	56641102	MT2A
5296	Dactinomycin	1911-GDSC2	SCLC	3.57e-05	-0.448286	5	chr6	163607896	163608473	PACRG
5301	Telomerase Inhibitor IX	1930-GDSC2	SCLC	0.0005663	0.223147	4	chr6	41472488	41473064	#N/A
5302	Telomerase Inhibitor IX	1930-GDSC2	SCLC	9.122e-05	0.319013	5	chr1	32714023	32714309	FAM167B
5303	Telomerase Inhibitor IX	1930-GDSC2	SCLC	0.0001206	-0.258319	6	chr6	163661202	163661775	PACRG
5304	Telomerase Inhibitor IX	1930-GDSC2	SCLC	8.78e-05	0.229309	3	chr17	46800444	46800993	C17orf93
5305	Telomerase Inhibitor IX	1930-GDSC2	SCLC	8.248e-05	0.37907	3	chr10	8087098	8087427	#N/A
5306	Telomerase Inhibitor IX	1930-GDSC2	SCLC	0.0001439	0.289378	3	chr10	8089182	8089734	#N/A
5307	Telomerase Inhibitor IX	1930-GDSC2	SCLC	0.001031	0.300668	2	chr19	6022589	6022753	RFX2
5308	Telomerase Inhibitor IX	1930-GDSC2	SCLC	0.0002096	0.333823	4	chr2	237478526	237479016	CXCR7
5310	Telomerase Inhibitor IX	1930-GDSC2	SCLC	0.0002899	-0.263339	13	chr6	28601269	28601520	#N/A
5311	Telomerase Inhibitor IX	1930-GDSC2	SCLC	2.061e-06	0.32778	3	chr4	2403781	2404285	ZFYVE28
5316	Telomerase Inhibitor IX	1930-GDSC2	SCLC	0.00019	-0.258011	6	chr6	28549832	28550438	SCAND3
5318	Telomerase Inhibitor IX	1930-GDSC2	SCLC	3.499e-05	-0.243512	4	chr10	131690763	131691218	EBF3
5319	Telomerase Inhibitor IX	1930-GDSC2	SCLC	0.0001582	0.280702	4	chr15	68260324	68260710	#N/A
5321	Telomerase Inhibitor IX	1930-GDSC2	SCLC	0.0002333	-0.234197	5	chr6	28540442	28541040	SCAND3
5323	Telomerase Inhibitor IX	1930-GDSC2	SCLC	0.000158	-0.308343	5	chr6	163607896	163608473	PACRG
5325	Telomerase Inhibitor IX	1930-GDSC2	SCLC	7.906e-05	0.220151	6	chr14	61119122	61119708	#N/A
5326	Telomerase Inhibitor IX	1930-GDSC2	SCLC	0.001497	-0.261159	3	chr5	28809997	28810403	#N/A
5327	Luminespib	194-GDSC1	SCLC	0.02328	-0.258693	3	chr8	91094547	91094848	CALB1
5328	Luminespib	194-GDSC1	SCLC	3.818e-06	-0.253705	11	chr11	105480979	105481864	GRIA4
5330	Luminespib	194-GDSC1	SCLC	4.866e-06	-0.222911	8	chr7	83823911	83824482	SEMA3A
5331	Luminespib	194-GDSC1	SCLC	6.109e-05	-0.214229	5	chr3	148415443	148416020	AGTR1
5333	Luminespib	194-GDSC1	SCLC	6.565e-06	-0.27128	4	chr5	16179135	16179661	MARCH11
5334	Luminespib	194-GDSC1	SCLC	1.13e-06	-0.193523	8	chr14	29243173	29244186	C14orf23
5335	Sepantronium bromide	1941-GDSC2	SCLC	0.000183	-0.422712	3	chr17	76501381	76501583	DNAH17
5337	Sepantronium bromide	1941-GDSC2	SCLC	3.44e-12	0.393972	13	chr17	5402972	5404582	LOC728392
5338	Sepantronium bromide	1941-GDSC2	SCLC	9.769e-05	0.208825	4	chr22	31480934	31481481	SMTN
5339	Sepantronium bromide	1941-GDSC2	SCLC	2.621e-05	-0.417057	3	chr2	2569880	2570319	#N/A
5341	Sepantronium bromide	1941-GDSC2	SCLC	1.258e-08	-0.469422	4	chr2	2712909	2713430	#N/A
5342	Sepantronium bromide	1941-GDSC2	SCLC	2.938e-05	0.253655	5	chr15	41805530	41806142	LTK
5343	Sepantronium bromide	1941-GDSC2	SCLC	4.593e-05	-0.45534	2	chr2	2737155	2737279	#N/A
5344	Sepantronium bromide	1941-GDSC2	SCLC	0.0004326	-0.558576	2	chr2	2940276	2940404	#N/A
5346	Sepantronium bromide	1941-GDSC2	SCLC	2.992e-05	0.258137	8	chr7	83823911	83824482	SEMA3A
5347	Sepantronium bromide	1941-GDSC2	SCLC	5.152e-05	-0.406425	5	chr2	2893142	2893733	#N/A
5349	Sepantronium bromide	1941-GDSC2	SCLC	2.332e-05	-0.266396	4	chr18	13915006	13916114	MC2R
5351	Sepantronium bromide	1941-GDSC2	SCLC	0.0002056	-0.414635	3	chr2	2732533	2732625	#N/A
5354	Sepantronium bromide	1941-GDSC2	SCLC	1.286e-07	-0.397316	4	chr14	104834222	104834426	#N/A
5355	Sepantronium bromide	1941-GDSC2	SCLC	9.388e-06	-0.457526	3	chr2	2936423	2936811	#N/A
5356	Sepantronium bromide	1941-GDSC2	SCLC	8.21e-10	0.293913	12	chr10	123922620	123924043	TACC2
5358	Sepantronium bromide	1941-GDSC2	SCLC	5.022e-05	-0.5031	2	chr2	2797483	2797613	#N/A
5359	Sepantronium bromide	1941-GDSC2	SCLC	1.524e-05	-0.289261	5	chr2	314573	315463	#N/A
5362	Sepantronium bromide	1941-GDSC2	SCLC	9.357e-06	0.327411	7	chr1	212873626	212874635	BATF3
5363	Sepantronium bromide	1941-GDSC2	SCLC	0.0003369	-0.400722	3	chr2	2875763	2876183	#N/A
5364	Sepantronium bromide	1941-GDSC2	SCLC	0.0001469	0.25079	4	chr7	47576580	47577091	TNS3
5365	Sepantronium bromide	1941-GDSC2	SCLC	0.009827	-0.3849	3	chr10	97200911	97200988	SORBS1
5366	Sepantronium bromide	1941-GDSC2	SCLC	7.121e-06	0.30559	7	chr3	128719999	128720885	CCDC48
5373	Phenformin	196-GDSC1	SCLC	0.005497	-0.237806	5	chr5	140864276	140864594	PCDHGA4
5386	Dacinostat	200-GDSC1	SCLC	2.583e-05	-0.265898	5	chr5	50694849	50695338	#N/A
5387	Dacinostat	200-GDSC1	SCLC	3.805e-05	-0.431116	3	chr18	74062371	74062786	#N/A
5389	Dacinostat	200-GDSC1	SCLC	6.425e-05	-0.302154	4	chr14	60952097	60952600	C14orf39
5391	Epothilone B	201-GDSC1	SCLC	1.145e-07	0.268077	8	chr6	29711438	29712542	LOC285830
5392	Epothilone B	201-GDSC1	SCLC	0.000127	-0.401816	3	chr10	29228804	29228917	#N/A
5393	Epothilone B	201-GDSC1	SCLC	1.287e-05	0.342274	4	chr17	46723671	46724238	#N/A
5394	Epothilone B	201-GDSC1	SCLC	0.007905	0.340275	2	chr5	134827218	134827356	#N/A
5405	Tipifarnib	204-GDSC1	SCLC	0.003982	0.217159	3	chr6	29711438	29712015	LOC285830
5406	Tipifarnib	204-GDSC1	SCLC	0.0001754	-0.49954	3	chr1	228872121	228872247	RHOU
5409	Tipifarnib	204-GDSC1	SCLC	2.949e-08	-0.515826	4	chr1	217262889	217263214	ESRRG
5410	Tipifarnib	204-GDSC1	SCLC	8.635e-05	0.245786	8	chr2	113992762	113993314	PAX8
5425	Tipifarnib	204-GDSC1	SCLC	0.0003062	-0.3234	4	chr16	89267679	89268041	#N/A
5431	Tipifarnib	204-GDSC1	SCLC	3.318e-05	-0.372225	6	chr2	127782651	127783371	#N/A
5433	Tipifarnib	204-GDSC1	SCLC	0.02563	0.450519	1	chr3	12184833	12184834	SYN2
5436	Tipifarnib	204-GDSC1	SCLC	0.006658	0.468879	1	chr2	216871234	216871235	MREG
5455	Foretinib	2040-GDSC2	SCLC	6.668e-06	0.208585	5	chr12	109162390	109162749	#N/A
5456	Foretinib	2040-GDSC2	SCLC	0.004364	0.183871	5	chr5	2537496	2537698	#N/A
5457	Vinorelbine	2048-GDSC2	SCLC	0.0003333	-0.374542	3	chr14	98012817	98013059	#N/A
5458	Vinorelbine	2048-GDSC2	SCLC	0.0004912	0.427328	6	chr2	218621320	218621581	DIRC3
5459	Vinorelbine	2048-GDSC2	SCLC	0.0001439	0.301702	5	chr20	6750617	6750990	BMP2
5460	Vinorelbine	2048-GDSC2	SCLC	0.0004062	-0.257613	8	chr3	48507087	48507619	TREX1
5461	Vinorelbine	2048-GDSC2	SCLC	1.547e-11	0.350747	6	chr19	46731941	46734105	IGFL1
5462	Vinorelbine	2048-GDSC2	SCLC	0.000515	0.360766	2	chr5	171708977	171709305	UBTD2
5463	Vinorelbine	2048-GDSC2	SCLC	3.508e-05	0.300551	4	chr3	128209772	128210542	GATA2
5464	Vinorelbine	2048-GDSC2	SCLC	4.39e-06	0.278793	7	chr2	182322058	182322842	ITGA4
5465	Vinorelbine	2048-GDSC2	SCLC	0.003724	-0.414701	3	chr10	131200784	131200835	#N/A
5467	Vinorelbine	2048-GDSC2	SCLC	0.0005083	0.289278	3	chr13	95620874	95620998	#N/A
5468	Vinorelbine	2048-GDSC2	SCLC	4.375e-06	0.306402	7	chr14	61118751	61119708	#N/A
5469	Vinorelbine	2048-GDSC2	SCLC	0.0001498	0.438231	2	chr2	25562512	25562958	DNMT3A
5470	Vinorelbine	2048-GDSC2	SCLC	0.0001533	0.27413	4	chr7	47576580	47577091	TNS3
5471	Vinorelbine	2048-GDSC2	SCLC	2.011e-07	0.436411	10	chr17	5403337	5404582	LOC728392
5472	Vinorelbine	2048-GDSC2	SCLC	4.946e-05	0.26756	8	chr11	22359188	22359869	SLC17A6
5473	Vinorelbine	2048-GDSC2	SCLC	7.687e-06	0.28976	10	chr14	24803679	24804343	ADCY4
5474	Vinorelbine	2048-GDSC2	SCLC	0.0006892	-0.451518	3	chr2	522092	522387	#N/A
5475	Vinorelbine	2048-GDSC2	SCLC	1.617e-05	-0.390991	6	chr2	1878990	1879875	MYT1L
5476	Vinorelbine	2048-GDSC2	SCLC	7.502e-05	-0.333593	7	chr4	135248255	135248947	#N/A
5477	Vinorelbine	2048-GDSC2	SCLC	1.823e-05	0.334106	2	chr2	74214662	74215177	#N/A
5480	Vinorelbine	2048-GDSC2	SCLC	3.568e-05	0.363584	2	chr3	128200723	128200770	GATA2
5481	Vinorelbine	2048-GDSC2	SCLC	0.0003547	-0.456113	3	chr10	131641336	131641734	EBF3
5482	Vinorelbine	2048-GDSC2	SCLC	0.002466	-0.370161	3	chr10	131639626	131640140	EBF3
5484	Vinorelbine	2048-GDSC2	SCLC	5.995e-05	-0.51877	6	chr2	1846447	1847121	MYT1L
5485	Vinorelbine	2048-GDSC2	SCLC	2.646e-05	0.31749	12	chr17	46692008	46692860	HOXB8
5487	Vinorelbine	2048-GDSC2	SCLC	1.134e-07	-0.405438	10	chr2	1543221	1544475	TPO
5489	Vinorelbine	2048-GDSC2	SCLC	2.892e-05	-0.352819	7	chr5	5652065	5652729	#N/A
5491	Vinorelbine	2048-GDSC2	SCLC	0.005495	0.271369	4	chr17	46651360	46651823	HOXB3
5492	Vinorelbine	2048-GDSC2	SCLC	5.145e-07	0.313939	9	chr6	29711249	29712542	LOC285830
5497	AS601245	207-GDSC1	SCLC	1.595e-05	0.163097	4	chr7	151078646	151079168	WDR86
5498	AS601245	207-GDSC1	SCLC	9.368e-08	-0.158664	6	chr10	106113175	106113612	CCDC147
5499	AS601245	207-GDSC1	SCLC	0.0004211	-0.0973203	4	chr14	29243622	29244186	C14orf23
5502	Ispinesib Mesylate	208-GDSC1	SCLC	7.171e-05	0.217997	5	chr12	118313657	118313991	KSR2
5503	Ispinesib Mesylate	208-GDSC1	SCLC	8.262e-05	0.213654	14	chr5	112073348	112073770	APC
5505	Ispinesib Mesylate	208-GDSC1	SCLC	3.146e-05	-0.233428	11	chr1	153508511	153509097	S100A6
5506	Ispinesib Mesylate	208-GDSC1	SCLC	5.364e-06	0.27314	7	chr1	113265410	113265884	FAM19A3
5517	AT-7519	219-GDSC1	SCLC	9.922e-06	-0.426889	5	chr5	6348254	6349401	#N/A
5532	AT-7519	219-GDSC1	SCLC	0.001107	0.340496	4	chr17	38497494	38498099	RARA
5541	AT-7519	219-GDSC1	SCLC	0.02307	-0.37201	3	chr18	11947571	11947937	#N/A
5558	AT-7519	219-GDSC1	SCLC	0.005039	0.338296	4	chr8	134202337	134202371	WISP1
5561	AT-7519	219-GDSC1	SCLC	0.00839	0.292919	3	chr16	433439	433716	LOC100134368
5567	AT-7519	219-GDSC1	SCLC	0.03028	0.280796	2	chr3	71355122	71355162	FOXP1
5574	AT-7519	219-GDSC1	SCLC	0.008022	0.323407	3	chr6	27783054	27783332	HIST1H2AJ
5600	AT-7519	219-GDSC1	SCLC	4.295e-05	-0.301257	4	chr16	87958145	87958494	CA5A
5651	AT-7519	219-GDSC1	SCLC	0.005319	-0.393352	4	chr1	1356565	1356903	LOC441869
5685	AT-7519	219-GDSC1	SCLC	0.0002586	-0.349157	7	chr5	6411286	6411957	#N/A
5707	AT-7519	219-GDSC1	SCLC	0.0002318	-1.25069	2	chr10	93170566	93171003	LOC100188947
5716	AT-7519	219-GDSC1	SCLC	0.01079	0.56697	1	chr2	169058521	169058522	STK39
5721	AT-7519	219-GDSC1	SCLC	0.004885	0.35739	2	chr8	32452181	32452583	NRG1
5722	AT-7519	219-GDSC1	SCLC	0.004895	0.242657	3	chr14	54418728	54418852	BMP4
5736	AT-7519	219-GDSC1	SCLC	0.0004153	-0.225153	5	chr6	10410042	10410917	TFAP2A
5740	AT-7519	219-GDSC1	SCLC	0.0002639	0.302746	3	chr18	10131790	10132098	#N/A
5749	AT-7519	219-GDSC1	SCLC	1.743e-08	-0.229996	7	chr2	182542510	182544322	NEUROD1
5754	AT-7519	219-GDSC1	SCLC	0.001947	0.265644	4	chr12	57613744	57614183	NXPH4
5774	AT-7519	219-GDSC1	SCLC	0.004554	0.278718	3	chr15	56033606	56034021	PRTG
5775	AT-7519	219-GDSC1	SCLC	0.007951	0.328015	5	chr5	154230141	154230439	C5orf4
5778	AT-7519	219-GDSC1	SCLC	0.0001248	0.245042	5	chr17	79315848	79316842	#N/A
5798	AT-7519	219-GDSC1	SCLC	3.654e-05	0.31609	7	chr1	156615962	156617075	BCAN
5813	AT-7519	219-GDSC1	SCLC	0.0005221	0.306228	2	chr22	50737978	50738551	PLXNB2
5834	AT-7519	219-GDSC1	SCLC	0.001235	-0.447417	2	chr2	1863615	1864152	MYT1L
5859	AT-7519	219-GDSC1	SCLC	0.0007439	0.246035	5	chr19	41129636	41130042	LTBP4
5863	AT-7519	219-GDSC1	SCLC	0.0003872	-0.33552	9	chr5	95768418	95769080	PCSK1
5872	AT-7519	219-GDSC1	SCLC	0.005604	0.557522	2	chr1	36351470	36351842	EIF2C1
5874	AT-7519	219-GDSC1	SCLC	0.0004019	0.303516	4	chr14	61188077	61188432	SIX4
5890	AT-7519	219-GDSC1	SCLC	2.107e-07	0.429992	7	chr12	56414442	56415592	IKZF4
5929	AT-7519	219-GDSC1	SCLC	0.007585	0.431866	3	chr7	1127420	1127768	GPER
5959	AT-7519	219-GDSC1	SCLC	0.005269	0.225832	5	chr12	110156245	110156460	C12orf34
5977	ZSTK474	223-GDSC1	SCLC	0.01778	0.205819	2	chr1	55505532	55505955	PCSK9
5978	ZSTK474	223-GDSC1	SCLC	5.098e-05	-0.183336	6	chr4	134069236	134070040	PCDH10
5979	ZSTK474	223-GDSC1	SCLC	2.622e-05	0.200522	6	chr1	226926791	226927218	ITPKB
5980	ZSTK474	223-GDSC1	SCLC	3.928e-05	0.22302	2	chr14	97492133	97492192	#N/A
5981	ZSTK474	223-GDSC1	SCLC	2.516e-05	0.231293	8	chr17	46114237	46114934	MIR152
5982	ZSTK474	223-GDSC1	SCLC	6.818e-06	-0.254595	9	chr5	95768418	95769080	PCSK1
5983	ZSTK474	223-GDSC1	SCLC	0.001778	0.145274	6	chr11	111169795	111170391	C11orf92
5985	ZSTK474	223-GDSC1	SCLC	0.02697	0.166915	3	chr15	53097060	53097290	#N/A
5995	Genentech Cpd 10	225-GDSC1	SCLC	1.597e-05	0.256239	6	chr19	42636625	42637138	POU2F2
5999	Genentech Cpd 10	225-GDSC1	SCLC	0.0004701	0.212976	4	chr2	172945328	172945933	MAP1D
6006	Genentech Cpd 10	225-GDSC1	SCLC	0.01682	0.292924	2	chr1	23763081	23763280	ASAP3
6007	Genentech Cpd 10	225-GDSC1	SCLC	5.755e-05	-0.227999	7	chr6	100676745	100677146	#N/A
6009	Genentech Cpd 10	225-GDSC1	SCLC	1.361e-05	0.32337	3	chr16	58019866	58019985	TEPP
6016	Genentech Cpd 10	225-GDSC1	SCLC	0.0002192	0.221874	5	chr20	17296030	17296598	PCSK2
6018	Genentech Cpd 10	225-GDSC1	SCLC	8.247e-05	0.327157	2	chr3	52748359	52748470	NEK4
6023	GSK1070916	226-GDSC1	SCLC	0.0002512	-0.625209	2	chr8	142245164	142245478	#N/A
6024	GSK1070916	226-GDSC1	SCLC	0.0003535	-0.499218	2	chr19	54057705	54058086	ZNF331
6027	GSK1070916	226-GDSC1	SCLC	0.02893	0.55445	2	chr2	60154029	60154034	#N/A
6028	GSK1070916	226-GDSC1	SCLC	4.743e-07	0.686749	2	chr4	24804131	24804635	#N/A
6031	GSK1070916	226-GDSC1	SCLC	0.008073	0.502797	4	chr17	74463486	74463682	AANAT
6033	GSK1070916	226-GDSC1	SCLC	5.67e-06	0.653323	5	chr16	679347	679928	WFIKKN1
6034	GSK1070916	226-GDSC1	SCLC	0.0009071	0.371583	4	chr2	242844601	242845375	#N/A
6035	GSK1070916	226-GDSC1	SCLC	1.001e-06	0.560559	7	chr2	25526639	25527367	DNMT3A
6036	GSK1070916	226-GDSC1	SCLC	0.000969	0.490755	4	chr1	203055296	203055663	MYOG
6038	GSK1070916	226-GDSC1	SCLC	9.506e-05	0.458875	3	chr14	103010825	103011333	#N/A
6042	GSK1070916	226-GDSC1	SCLC	0.0002965	0.519158	3	chr5	139138880	139139202	#N/A
6044	GSK1070916	226-GDSC1	SCLC	3.604e-05	0.358024	8	chr7	156810819	156811656	#N/A
6045	GSK1070916	226-GDSC1	SCLC	0.001686	0.372324	4	chr12	115174285	115174774	#N/A
6047	GSK1070916	226-GDSC1	SCLC	1.457e-07	0.69185	4	chr8	142437565	142438037	PTP4A3
6048	GSK1070916	226-GDSC1	SCLC	1.771e-10	0.642096	4	chr3	47952098	47952842	MAP4
6054	GSK1070916	226-GDSC1	SCLC	0.0003582	0.553421	3	chr10	669071	669286	DIP2C
6058	WZ3105	252-GDSC1	SCLC	0.02166	-0.184759	2	chr12	89749142	89749378	#N/A
6059	WZ3105	252-GDSC1	SCLC	3.852e-08	0.278442	12	chr6	30483837	30484430	#N/A
6060	WZ3105	252-GDSC1	SCLC	4.165e-05	0.196511	4	chr11	58940866	58941416	DTX4
6061	WZ3105	252-GDSC1	SCLC	1.842e-06	-0.226344	4	chr3	49939703	49940354	MST1R
6067	ACY-1215	264-GDSC1	SCLC	0.002676	-0.221337	2	chr7	150715214	150715832	ATG9B
6069	ACY-1215	264-GDSC1	SCLC	1.175e-05	0.282635	4	chr1	152814273	152815159	LCE6A
6071	ACY-1215	264-GDSC1	SCLC	8.182e-06	0.211202	8	chr11	70672740	70673257	SHANK2
6074	ACY-1215	264-GDSC1	SCLC	2.862e-07	-0.213925	7	chr1	207818395	207818894	CR1L
6077	ACY-1215	264-GDSC1	SCLC	2.38e-06	0.211334	8	chr8	95961757	95962464	TP53INP1
6080	ACY-1215	264-GDSC1	SCLC	1.108e-07	-0.238773	7	chr2	71115225	71116189	#N/A
6081	ACY-1215	264-GDSC1	SCLC	8.117e-09	0.2827	4	chr7	143579665	143580148	FAM115A
6087	Sepantronium bromide	268-GDSC1	SCLC	1.86e-05	-0.554447	5	chr11	72301235	72301925	PDE2A
6102	Sepantronium bromide	268-GDSC1	SCLC	0.0005845	-0.507577	3	chr19	5587239	5587810	SAFB2
6113	Sepantronium bromide	268-GDSC1	SCLC	0.02177	-0.63521	2	chr16	667157	667189	RAB40C
6147	Sepantronium bromide	268-GDSC1	SCLC	0.0008835	-0.481332	2	chr5	176728620	176729013	RAB24
6152	Sepantronium bromide	268-GDSC1	SCLC	9.881e-11	0.643436	7	chr11	57956794	57958334	OR9Q2
6158	Sepantronium bromide	268-GDSC1	SCLC	6.969e-05	-0.453768	4	chr3	49939703	49940354	MST1R
6174	Sepantronium bromide	268-GDSC1	SCLC	0.009143	-0.387432	3	chr5	1555791	1555888	#N/A
6179	Sepantronium bromide	268-GDSC1	SCLC	1.274e-05	-0.417283	9	chr14	37125430	37126583	PAX9
6184	Sepantronium bromide	268-GDSC1	SCLC	0.001283	-0.418468	4	chr2	242833114	242833649	#N/A
6210	Sepantronium bromide	268-GDSC1	SCLC	0.001804	-0.519797	2	chr1	226067900	226068335	TMEM63A
6212	Sepantronium bromide	268-GDSC1	SCLC	0.0006697	1.04462	2	chr6	29012269	29012589	OR2W1
6219	Sepantronium bromide	268-GDSC1	SCLC	1.433e-08	-0.673926	3	chr3	195869691	195870250	#N/A
6230	Sepantronium bromide	268-GDSC1	SCLC	4.295e-13	0.696719	10	chr12	65218069	65219656	#N/A
6231	NSC-207895	269-GDSC1	SCLC	3.157e-07	-0.209814	5	chr8	101157661	101158283	FBXO43
6233	I-BET-762	275-GDSC1	SCLC	4.196e-06	0.22419	2	chr22	50737978	50738551	PLXNB2
6237	Omipalisib	283-GDSC1	SCLC	0.001128	0.218467	4	chr1	31846089	31846543	FABP3
6239	Omipalisib	283-GDSC1	SCLC	1.541e-08	0.314807	15	chr5	112073348	112074044	APC
6240	Omipalisib	283-GDSC1	SCLC	6.087e-05	0.220252	4	chr11	5008936	5009490	MMP26
6242	Omipalisib	283-GDSC1	SCLC	6.161e-06	0.219643	5	chr5	139076670	139077179	#N/A
6246	Amuvatinib	293-GDSC1	SCLC	0.03199	-0.322743	3	chr7	44105166	44105435	PGAM2
6253	OSI-027	299-GDSC1	SCLC	7.551e-05	-0.493678	2	chr19	30935177	30936098	ZNF536
6255	OSI-027	299-GDSC1	SCLC	9.983e-08	0.449753	4	chr8	93075534	93076178	RUNX1T1
6262	PHA-793887	301-GDSC1	SCLC	0.02419	-0.346797	2	chr17	27893087	27893408	ABHD15
6265	PHA-793887	301-GDSC1	SCLC	0.0004594	0.324692	2	chr3	71355122	71355162	FOXP1
6266	PHA-793887	301-GDSC1	SCLC	0.0002601	0.473869	4	chr12	109569084	109569181	#N/A
6269	PHA-793887	301-GDSC1	SCLC	3.724e-05	0.26308	6	chr14	61119122	61119708	#N/A
6270	PHA-793887	301-GDSC1	SCLC	5.124e-06	-0.380067	4	chr19	30934972	30936098	ZNF536
6272	PHA-793887	301-GDSC1	SCLC	1.86e-06	0.388605	5	chr12	122651623	122652225	LRRC43
6273	PHA-793887	301-GDSC1	SCLC	4.743e-05	0.275962	4	chr14	61104566	61104968	#N/A
6274	PHA-793887	301-GDSC1	SCLC	0.01698	0.277127	2	chr8	93075561	93076083	RUNX1T1
6276	PHA-793887	301-GDSC1	SCLC	0.0009987	-0.256518	3	chr19	30863260	30863350	ZNF536
6278	PHA-793887	301-GDSC1	SCLC	0.0003347	0.332021	5	chr17	75502873	75503270	#N/A
6279	PI-103	302-GDSC1	SCLC	8.109e-05	0.313954	4	chr11	5008936	5009490	MMP26
6280	PI-103	302-GDSC1	SCLC	2.699e-06	0.424515	15	chr5	112073348	112074044	APC
6282	PI-103	302-GDSC1	SCLC	0.04835	-0.426555	2	chr17	27893407	27893543	ABHD15
6285	PIK-93	303-GDSC1	SCLC	5.159e-05	-0.309051	3	chr17	27893087	27893543	ABHD15
6312	TPCA-1	305-GDSC1	SCLC	7.523e-05	0.238724	3	chr17	75371476	75371765	SEPT9
6323	TPCA-1	305-GDSC1	SCLC	0.0002039	0.270622	9	chr2	54785178	54785796	SPTBN1
6340	TPCA-1	305-GDSC1	SCLC	4.609e-05	-0.225912	10	chr8	82644373	82645117	CHMP4C
6342	Fedratinib	306-GDSC1	SCLC	2.088e-05	-0.269106	4	chr1	217262889	217263214	ESRRG
6343	Fedratinib	306-GDSC1	SCLC	3.026e-07	0.172075	15	chr5	112073348	112074044	APC
6344	Fedratinib	306-GDSC1	SCLC	1.959e-05	0.153762	7	chr22	45072588	45073166	PRR5
6345	Foretinib	308-GDSC1	SCLC	1.023e-07	0.290639	5	chr19	4455239	4455924	UBXN6
6346	Foretinib	308-GDSC1	SCLC	3.251e-05	0.356962	2	chr22	38057185	38057574	PDXP
6347	Foretinib	308-GDSC1	SCLC	2.637e-05	0.200804	6	chr1	228463634	228464233	OBSCN
6348	Foretinib	308-GDSC1	SCLC	0.002886	0.24358	2	chr1	2162506	2162683	SKI
6349	Foretinib	308-GDSC1	SCLC	0.0001838	0.302591	2	chr12	5353030	5353231	#N/A
6350	Foretinib	308-GDSC1	SCLC	6.199e-06	0.177111	3	chr7	150786044	150786083	AGAP3
6353	WYE-125132	317-GDSC1	SCLC	0.0004474	0.32638	9	chr17	43339223	43339595	LOC100133991
6354	WYE-125132	317-GDSC1	SCLC	0.0001158	0.34685	4	chr17	75523939	75524156	#N/A
6371	GSK690693	326-GDSC1	SCLC	0.0007347	0.306375	4	chr6	125855124	125855422	#N/A
6382	GSK690693	326-GDSC1	SCLC	0.000727	0.59572	2	chr12	16506246	16506342	MGST1
6462	GSK690693	326-GDSC1	SCLC	0.000105	0.513937	2	chr13	45390049	45390671	#N/A
6482	SNX-2112	328-GDSC1	SCLC	5.033e-06	-0.285184	6	chr14	29243173	29243763	C14orf23
6483	SNX-2112	328-GDSC1	SCLC	5.153e-05	0.455726	6	chr17	75446431	75446662	SEPT9
6486	XMD13-2	330-GDSC1	SCLC	4.121e-08	-0.19416	5	chr17	27892866	27893732	ABHD15
6496	XMD13-2	330-GDSC1	SCLC	0.0002265	-0.112261	5	chr6	27512906	27513480	#N/A
6497	XMD13-2	330-GDSC1	SCLC	0.0001801	-0.126516	13	chr6	28601269	28601520	#N/A
6504	XMD13-2	330-GDSC1	SCLC	1.374e-05	0.137683	15	chr5	112073348	112074044	APC
6505	XMD13-2	330-GDSC1	SCLC	1.326e-05	0.20893	4	chr12	109569084	109569181	#N/A
6512	QL-X-138	331-GDSC1	SCLC	0.0001923	-0.326717	3	chr17	27893087	27893543	ABHD15
6513	QL-X-138	331-GDSC1	SCLC	4.81e-05	0.204443	6	chr1	45082704	45083208	RNF220
6514	QL-X-138	331-GDSC1	SCLC	0.006905	-0.321027	2	chr7	27162090	27162295	HOXA3
6515	QL-X-138	331-GDSC1	SCLC	1.632e-05	-0.311846	6	chr7	121956643	121957255	#N/A
6516	Tenovin-6	342-GDSC1	SCLC	7.098e-06	0.17531	5	chr17	46802517	46803009	HOXB13
6517	Tenovin-6	342-GDSC1	SCLC	3.071e-06	0.212229	3	chr20	1927560	1927912	#N/A
6518	Tenovin-6	342-GDSC1	SCLC	6.549e-10	0.153347	8	chr6	41472032	41473209	#N/A
6520	Tenovin-6	342-GDSC1	SCLC	0.003396	0.149734	4	chr17	41738893	41739247	MEOX1
6522	Tenovin-6	342-GDSC1	SCLC	0.0005446	0.155881	3	chr12	54345212	54345792	#N/A
6524	Tenovin-6	342-GDSC1	SCLC	9.805e-05	0.145638	4	chr7	143582146	143582631	FAM115A
6526	Tenovin-6	342-GDSC1	SCLC	0.008639	0.173966	2	chr17	46723671	46723916	#N/A
6527	Tenovin-6	342-GDSC1	SCLC	0.0007109	0.202556	4	chr12	109569084	109569181	#N/A
6529	THZ-2-49	344-GDSC1	SCLC	0.00152	-0.358668	5	chr11	47736353	47736942	AGBL2
6530	THZ-2-49	344-GDSC1	SCLC	0.01511	0.333686	3	chr20	62327968	62328095	TNFRSF6B
6532	THZ-2-49	344-GDSC1	SCLC	8.08e-05	-0.34664	6	chr7	121956643	121957255	#N/A
6533	THZ-2-49	344-GDSC1	SCLC	0.000285	0.411607	3	chr19	920370	920787	KISS1R
6536	THZ-2-49	344-GDSC1	SCLC	2.165e-07	0.450234	9	chr17	79859809	79860436	NPB
6539	THZ-2-49	344-GDSC1	SCLC	8.388e-05	-0.508704	2	chr9	104356619	104357178	GRIN3A
6540	THZ-2-49	344-GDSC1	SCLC	0.01479	0.251734	2	chr16	2030009	2030510	NOXO1
6541	THZ-2-49	344-GDSC1	SCLC	5.059e-09	-0.275255	10	chr7	19146032	19147488	#N/A
6542	THZ-2-49	344-GDSC1	SCLC	8.442e-07	0.409858	7	chr8	145103842	145104972	#N/A
6545	CI-1033	362-GDSC1	SCLC	4.619e-05	0.178962	3	chr20	1927560	1927912	#N/A
6546	CI-1033	362-GDSC1	SCLC	0.01592	0.144317	3	chr20	43883172	43883547	SLPI
6547	CI-1033	362-GDSC1	SCLC	0.001876	0.105825	3	chr6	29711438	29712015	LOC285830
6550	PF-00299804	363-GDSC1	SCLC	9.713e-05	0.105062	5	chr12	54359712	54360263	HOTAIR
6551	PF-00299804	363-GDSC1	SCLC	0.0001306	0.131905	5	chr17	41738893	41739327	MEOX1
6553	PF-00299804	363-GDSC1	SCLC	5.189e-06	0.157988	2	chr8	144161874	144162380	#N/A
6557	PF-00299804	363-GDSC1	SCLC	0.0002026	0.11251	9	chr17	7348316	7348830	CHRNB1
6558	PF-00299804	363-GDSC1	SCLC	4.969e-07	0.17646	3	chr20	1927560	1927912	#N/A
6562	PF-00299804	363-GDSC1	SCLC	1.425e-06	0.14333	11	chr8	23261117	23262160	LOXL2
6563	PF-00299804	363-GDSC1	SCLC	2.967e-09	0.119431	8	chr6	41472032	41473209	#N/A
6591	TWS119	366-GDSC1	SCLC	0.00521	0.18924	3	chr15	77924281	77924698	LINGO1
6610	TWS119	366-GDSC1	SCLC	0.0001748	-0.205794	4	chr1	111217194	111217576	KCNA3
6615	TWS119	366-GDSC1	SCLC	2.134e-07	-0.376301	7	chr12	5541220	5541815	NTF3
6629	TWS119	366-GDSC1	SCLC	0.005045	-0.191784	3	chr19	30016478	30017512	VSTM2B
6630	TWS119	366-GDSC1	SCLC	7.683e-05	-0.193513	4	chr2	5832430	5833196	SOX11
6637	TWS119	366-GDSC1	SCLC	0.0006578	0.315876	3	chr2	219748759	219749206	WNT10A
6661	TWS119	366-GDSC1	SCLC	0.0006749	-0.275182	2	chr9	118916976	118917110	PAPPA
6668	TWS119	366-GDSC1	SCLC	0.0001534	-0.223218	3	chr4	147559579	147560127	POU4F2
6685	TWS119	366-GDSC1	SCLC	3.364e-05	0.132347	9	chr1	27189270	27190089	SFN
6695	TWS119	366-GDSC1	SCLC	0.0004346	0.19584	2	chr1	19205990	19206560	ALDH4A1
6696	TWS119	366-GDSC1	SCLC	0.005058	0.172196	3	chr17	75567407	75567710	#N/A
6701	TWS119	366-GDSC1	SCLC	4.099e-10	-0.29546	5	chr3	117715495	117717027	#N/A
6722	TWS119	366-GDSC1	SCLC	0.002002	-0.179192	4	chr2	66652878	66653416	#N/A
6723	TWS119	366-GDSC1	SCLC	9.212e-07	-0.200651	7	chr5	167956306	167956912	FBLL1
6747	TWS119	366-GDSC1	SCLC	1.744e-07	-0.326816	3	chr11	132813504	132814118	OPCML
6749	TWS119	366-GDSC1	SCLC	1.077e-06	-0.230854	7	chr12	65218069	65218870	#N/A
6751	TWS119	366-GDSC1	SCLC	0.0006893	-0.215766	4	chr3	170303045	170303287	SLC7A14
6759	TWS119	366-GDSC1	SCLC	3.381e-05	-0.178032	4	chr4	134067789	134068593	#N/A
6769	TWS119	366-GDSC1	SCLC	3.095e-05	-0.303019	2	chr6	1311165	1311343	FOXQ1
6777	TWS119	366-GDSC1	SCLC	0.001413	0.18852	4	chr12	54090254	54090520	#N/A
6786	TWS119	366-GDSC1	SCLC	0.0001308	-0.156217	10	chr10	15761498	15762313	ITGA8
6793	TWS119	366-GDSC1	SCLC	6.936e-07	-0.255965	12	chr6	28911468	28912167	#N/A
6798	TWS119	366-GDSC1	SCLC	5.091e-07	-0.271103	10	chr11	8190152	8190838	RIC3
6814	TWS119	366-GDSC1	SCLC	4.192e-08	0.2789	5	chr17	38657310	38657950	TNS4
6834	TWS119	366-GDSC1	SCLC	0.008782	0.208682	3	chr6	158375684	158375815	#N/A
6838	TWS119	366-GDSC1	SCLC	0.0003355	0.226509	11	chr11	537287	537738	LRRC56
6862	TWS119	366-GDSC1	SCLC	0.0403	-0.269517	2	chr9	86237590	86237794	C9orf103
6871	TWS119	366-GDSC1	SCLC	0.003863	0.456859	2	chr2	26521372	26521778	#N/A
6878	TWS119	366-GDSC1	SCLC	0.0303	-0.12989	4	chr18	55019708	55020100	ST8SIA3
6879	TWS119	366-GDSC1	SCLC	9.577e-05	-0.219327	4	chr1	66258687	66259085	PDE4B
6887	Torin 2	371-GDSC1	SCLC	0.0003925	0.453148	5	chr20	22565881	22566193	FOXA2
6888	Torin 2	371-GDSC1	SCLC	0.002249	0.333332	2	chr19	46732351	46732865	IGFL1
6889	Torin 2	371-GDSC1	SCLC	4.493e-08	-0.47062	4	chr1	184633039	184633573	#N/A
6895	Torin 2	371-GDSC1	SCLC	6.091e-06	-0.524528	4	chr2	60763331	60763809	BCL11A
6898	Torin 2	371-GDSC1	SCLC	1.291e-05	-0.519795	2	chr2	60722313	60722803	BCL11A
6908	GSK1059615	374-GDSC1	SCLC	4.376e-05	0.274999	5	chr6	2891973	2892153	SERPINB9
6909	GSK1059615	374-GDSC1	SCLC	2.99e-06	0.342741	4	chr20	6034694	6035140	LRRN4
6910	GSK1059615	374-GDSC1	SCLC	6.89e-05	0.255963	6	chr14	61119419	61120235	#N/A
6915	Apitolisib	382-GDSC1	SCLC	0.007014	0.286036	2	chr17	75523939	75524063	#N/A
6916	Apitolisib	382-GDSC1	SCLC	6.03e-05	0.303881	2	chr11	5020172	5020583	OR51L1
6919	kb NB 142-70	407-GDSC1	SCLC	1.466e-09	-0.15065	11	chr7	53102694	53104337	POM121L12
6920	kb NB 142-70	407-GDSC1	SCLC	6.907e-05	0.1425	6	chr6	41472382	41473064	#N/A
6921	kb NB 142-70	407-GDSC1	SCLC	0.0001353	-0.200559	5	chr7	121955310	121955895	#N/A
6924	kb NB 142-70	407-GDSC1	SCLC	1.269e-05	0.162715	5	chr2	177022517	177023184	#N/A
6926	kb NB 142-70	407-GDSC1	SCLC	4.393e-06	0.226619	3	chr20	1927560	1927912	#N/A
6929	S-Trityl-L-cysteine	41-GDSC1	SCLC	2.72e-05	0.17971	7	chr11	94278457	94279069	FUT4
6930	S-Trityl-L-cysteine	41-GDSC1	SCLC	2.504e-07	-0.164305	10	chr7	53102694	53104002	POM121L12
6936	Alisertib	431-GDSC1	SCLC	4.71e-05	0.340482	3	chr15	42749336	42749886	ZFP106
6937	Alisertib	431-GDSC1	SCLC	0.0001062	0.370589	3	chr4	7228268	7228443	SORCS2
6939	Alisertib	431-GDSC1	SCLC	5.64e-05	-0.369413	5	chr17	10452851	10453297	MYH2
6943	Alisertib	431-GDSC1	SCLC	2.914e-06	0.474505	10	chr11	64067248	64068147	C11orf20
6945	Alisertib	431-GDSC1	SCLC	0.001162	0.377601	6	chr1	1141790	1142216	TNFRSF18
6948	Alisertib	431-GDSC1	SCLC	2.97e-10	-0.570647	4	chr8	145638434	145639182	SLC39A4
6949	Alisertib	431-GDSC1	SCLC	0.04421	0.26749	2	chr4	7300999	7301177	SORCS2
6951	Flavopiridol	432-GDSC1	SCLC	1.719e-06	-0.191011	5	chr2	26407567	26408168	FAM59B
6952	Flavopiridol	432-GDSC1	SCLC	4.651e-06	0.174041	6	chr6	29711438	29712542	LOC285830
6953	Flavopiridol	432-GDSC1	SCLC	1.213e-05	0.263083	2	chr6	29726626	29726706	#N/A
6954	Panobinostat	438-GDSC1	SCLC	3.818e-07	-0.215382	11	chr1	91182215	91183520	BARHL2
6955	IMD-0354	442-GDSC1	SCLC	0.02598	-0.277138	2	chr2	71115680	71115788	#N/A
6956	IMD-0354	442-GDSC1	SCLC	7.048e-05	0.19182	6	chr15	23810280	23810862	MKRN3
6960	CD532	449-GDSC1	SCLC	4.161e-06	-0.258316	3	chr7	45187902	45188276	#N/A
6963	CD532	449-GDSC1	SCLC	8.067e-05	-0.199497	3	chr6	163289514	163289703	PACRG
6966	ARRY-520	474-GDSC1	SCLC	4.706e-06	0.423948	4	chr17	46723671	46724238	#N/A
6968	ARRY-520	474-GDSC1	SCLC	3.224e-08	0.340173	5	chr13	46424943	46425713	SIAH3
6969	ARRY-520	474-GDSC1	SCLC	3.47e-05	0.291681	4	chr4	152966935	152967416	#N/A
6970	ARRY-520	474-GDSC1	SCLC	7.809e-06	0.441589	7	chr1	113265410	113265884	FAM19A3
6971	ARRY-520	474-GDSC1	SCLC	0.0003394	0.382973	3	chr17	46388390	46388466	SKAP1
6972	LDN-193189	478-GDSC1	SCLC	0.007875	0.126788	2	chr13	114801132	114801308	RASA3
6975	LDN-193189	478-GDSC1	SCLC	1.313e-06	0.10513	6	chr14	61121712	61122912	#N/A
6976	LDN-193189	478-GDSC1	SCLC	0.00185	0.190132	3	chr11	2170880	2171479	IGF2
6977	LDN-193189	478-GDSC1	SCLC	0.0006718	0.0929792	6	chr14	61119122	61119708	#N/A
6979	LDN-193189	478-GDSC1	SCLC	8.713e-07	0.140803	4	chr6	41410759	41411129	#N/A
6982	LDN-193189	478-GDSC1	SCLC	9.147e-05	0.115392	6	chr7	102553045	102553458	LRRC17
6983	LDN-193189	478-GDSC1	SCLC	7.711e-07	-0.145161	5	chr14	48144280	48145109	MDGA2
6984	LDN-193189	478-GDSC1	SCLC	7.787e-06	0.124447	10	chr6	150346721	150347054	RAET1L
6989	BI-2536	60-GDSC1	SCLC	0.0002484	0.217677	4	chr11	719612	719829	EPS8L2
6990	BI-2536	60-GDSC1	SCLC	0.002346	-0.151086	6	chr7	53103214	53103790	POM121L12
6991	BI-2536	60-GDSC1	SCLC	5.504e-05	0.234187	3	chr7	100661991	100662571	MUC12
6994	BI-2536	60-GDSC1	SCLC	3.812e-08	0.284384	6	chr17	79026049	79026931	BAIAP2
6996	BI-2536	60-GDSC1	SCLC	6.426e-06	0.249331	6	chr17	46803802	46804805	HOXB13
6997	BI-2536	60-GDSC1	SCLC	2.274e-06	-0.196695	5	chr8	49984564	49985380	C8orf22
6999	BI-2536	60-GDSC1	SCLC	0.03331	0.235431	2	chr17	46831742	46832248	#N/A
7000	BI-2536	60-GDSC1	SCLC	0.0001331	0.238116	5	chr19	3480363	3480673	C19orf77
7001	BI-2536	60-GDSC1	SCLC	3.401e-06	-0.200817	8	chr3	119421604	119422360	C3orf15
7005	BI-2536	60-GDSC1	SCLC	0.0296	0.318095	1	chr11	1652082	1652083	HCCA2
7007	GW843682X	87-GDSC1	SCLC	0.0002225	0.308616	5	chr19	3480363	3480673	C19orf77
7010	GW843682X	87-GDSC1	SCLC	2.031e-05	-0.218857	4	chr7	53286592	53287127	#N/A
7012	GW843682X	87-GDSC1	SCLC	0.0001052	0.346381	5	chr17	79026049	79026355	BAIAP2
7017	GW843682X	87-GDSC1	SCLC	7.842e-05	-0.261153	4	chr8	49984564	49985022	C8orf22
7019	GW843682X	87-GDSC1	SCLC	0.009076	0.426276	1	chr11	1652082	1652083	HCCA2
7021	Vinblastine	1004-GDSC2	PAAD	0.000127	0.229033	6	chr2	149632599	149633113	KIF5C
7025	Vinblastine	1004-GDSC2	PAAD	0.0339	0.185677	3	chr2	177502735	177502906	#N/A
7026	Vinblastine	1004-GDSC2	PAAD	0.000339	0.20884	9	chr4	166299786	166300446	CPE
7029	Vinblastine	1004-GDSC2	PAAD	7.128e-05	-0.249974	3	chr6	35453938	35454435	TEAD3
7032	Vinblastine	1004-GDSC2	PAAD	2.757e-16	-0.265024	18	chr1	1098380	1101463	MIR200B
7034	Vinblastine	1004-GDSC2	PAAD	1.955e-06	0.185992	7	chr4	81187011	81187799	FGF5
7035	Vinblastine	1004-GDSC2	PAAD	0.0002453	-0.263476	6	chr1	209825672	209825857	LAMB3
7036	Vinblastine	1004-GDSC2	PAAD	2.542e-06	0.32443	4	chr13	103046930	103047288	FGF14
7037	Vinblastine	1004-GDSC2	PAAD	0.0001435	-0.28103	5	chr12	6484219	6484730	SCNN1A
7039	Vinblastine	1004-GDSC2	PAAD	0.0001299	-0.344505	4	chr2	219866460	219866629	MIR375
7043	Vinblastine	1004-GDSC2	PAAD	0.006311	-0.271697	3	chr1	44399363	44399535	ARTN
7044	Vinblastine	1004-GDSC2	PAAD	0.0008548	0.214831	6	chr3	56502265	56502748	ERC2
7046	Vinblastine	1004-GDSC2	PAAD	0.006628	0.200886	5	chr18	7567717	7568266	PTPRM
7047	Vinblastine	1004-GDSC2	PAAD	4.893e-06	-0.269373	7	chr11	130029515	130030460	ST14
7052	Vinblastine	1004-GDSC2	PAAD	0.0001429	-0.249904	7	chr1	43751270	43751564	C1orf210
7055	Vinblastine	1004-GDSC2	PAAD	0.002558	-0.316248	2	chr17	48351821	48352009	TMEM92
7061	Vinblastine	1004-GDSC2	PAAD	0.03611	-0.319587	2	chr1	1072370	1072643	#N/A
7066	Vinblastine	1004-GDSC2	PAAD	4.197e-05	-0.317048	7	chr2	220117599	220117946	TUBA4B
7067	Vinblastine	1004-GDSC2	PAAD	0.0009314	-0.28779	3	chr1	201979764	201979939	ELF3
7073	Vinblastine	1004-GDSC2	PAAD	5.647e-06	-0.285283	4	chr17	72438885	72439218	GPRC5C
7074	Vinblastine	1004-GDSC2	PAAD	0.002069	-0.302277	3	chr2	241975971	241976245	SNED1
7079	Vinblastine	1004-GDSC2	PAAD	0.002316	0.201577	4	chr20	47444241	47444852	PREX1
7133	AZD7762	1022-GDSC1	PAAD	0.003896	-0.239684	3	chr10	118897194	118897367	VAX1
7139	Lestaurtinib	1024-GDSC1	PAAD	3.391e-06	-0.185205	6	chr10	14051636	14052029	FRMD4A
7140	Lestaurtinib	1024-GDSC1	PAAD	2.332e-05	-0.250969	5	chr17	9550137	9550546	USP43
7141	Lestaurtinib	1024-GDSC1	PAAD	3.712e-05	-0.156	4	chr15	101420636	101421250	ALDH1A3
7147	Lestaurtinib	1024-GDSC1	PAAD	1.183e-05	0.260865	4	chr12	95941571	95941989	USP44
7168	Selumetinib	1062-GDSC1	PAAD	7.184e-07	-0.289928	4	chr6	121758653	121758981	GJA1
7169	Selumetinib	1062-GDSC1	PAAD	0.0008441	-0.338992	3	chr19	10530633	10530973	PDE4A
7172	Selumetinib	1062-GDSC1	PAAD	4.912e-07	0.227054	5	chr3	195600311	195601156	TNK2
7177	Selumetinib	1062-GDSC1	PAAD	2.053e-06	-0.281348	8	chr19	53661840	53662724	ZNF347
7182	TW 37	1149-GDSC1	PAAD	5.103e-05	0.267836	5	chr11	3181446	3181929	OSBPL5
7185	TW 37	1149-GDSC1	PAAD	6.092e-08	0.240947	9	chr20	61339804	61340886	NTSR1
7190	Dinaciclib	1180-GDSC2	PAAD	2.086e-06	-0.263306	5	chr1	180922916	180923684	#N/A
7192	Dinaciclib	1180-GDSC2	PAAD	0.000164	-0.270207	7	chr11	7695165	7695529	CYB5R2
7194	Dinaciclib	1180-GDSC2	PAAD	0.0001666	-0.277611	4	chr1	1101302	1101463	MIR200B
7198	Gemcitabine	1190-GDSC2	PAAD	6.478e-05	0.388074	3	chr10	131769966	131770224	#N/A
7199	Gemcitabine	1190-GDSC2	PAAD	9.568e-06	0.416223	3	chr18	72916311	72916777	ZADH2
7200	Gemcitabine	1190-GDSC2	PAAD	9.683e-05	0.251064	5	chr2	177502304	177502906	#N/A
7202	Gemcitabine	1190-GDSC2	PAAD	2.33e-06	0.321446	4	chr12	95941869	95942288	USP44
7214	Daporinad	1248-GDSC1	PAAD	1.722e-05	0.451514	5	chr2	170218594	170219406	LRP2
7216	Daporinad	1248-GDSC1	PAAD	6.846e-13	-0.564598	14	chr1	1098380	1100558	#N/A
7220	Daporinad	1248-GDSC1	PAAD	1.703e-05	-0.429966	5	chr16	67233277	67233984	ELMO3
7221	Daporinad	1248-GDSC1	PAAD	8.551e-06	0.44326	13	chr19	37997294	37998172	ZNF793
7222	Daporinad	1248-GDSC1	PAAD	0.002795	0.42012	5	chr1	205819179	205819493	PM20D1
7223	Daporinad	1248-GDSC1	PAAD	0.0007159	0.428251	3	chr15	83876098	83876613	HDGFRP3
7224	Daporinad	1248-GDSC1	PAAD	2.08e-05	-0.531761	3	chr9	130689862	130690400	PIP5KL1
7227	Daporinad	1248-GDSC1	PAAD	1.295e-09	0.446958	9	chr4	81186795	81187799	FGF5
7230	Daporinad	1248-GDSC1	PAAD	2.833e-05	-0.731009	5	chr11	2036573	2037174	#N/A
7231	Daporinad	1248-GDSC1	PAAD	1.714e-05	0.552643	5	chr6	127837030	127838060	C6orf174
7236	Daporinad	1248-GDSC1	PAAD	1.292e-05	-0.651443	3	chr8	145806273	145806753	KIAA1688
7239	Daporinad	1248-GDSC1	PAAD	4.737e-06	-0.596415	4	chr17	72438885	72439218	GPRC5C
7240	Daporinad	1248-GDSC1	PAAD	0.0001613	0.428464	8	chr4	42399699	42400117	SHISA3
7245	Daporinad	1248-GDSC1	PAAD	0.02477	-0.617417	2	chr16	31146682	31147000	PRSS8
7246	Daporinad	1248-GDSC1	PAAD	2.925e-06	-0.587393	4	chr6	34024220	34024480	GRM4
7247	Daporinad	1248-GDSC1	PAAD	0.00897	-0.783771	2	chr7	1335650	1336078	#N/A
7265	Daporinad	1248-GDSC1	PAAD	0.001104	0.451454	2	chr4	141347993	141348044	CLGN
7269	Daporinad	1248-GDSC1	PAAD	9.674e-10	-0.484958	17	chr8	102503892	102506552	GRHL2
7270	Daporinad	1248-GDSC1	PAAD	0.01603	-0.477937	2	chr8	10590641	10591082	#N/A
7274	Daporinad	1248-GDSC1	PAAD	3.436e-05	-0.506521	2	chr10	126840591	126841034	CTBP2
7275	Daporinad	1248-GDSC1	PAAD	5.612e-09	-0.686865	3	chr16	1217260	1217858	CACNA1H
7279	Daporinad	1248-GDSC1	PAAD	5.895e-05	-0.572222	6	chr1	209825672	209825857	LAMB3
7289	Daporinad	1248-GDSC1	PAAD	2.072e-05	0.512682	4	chr2	101033747	101034280	CHST10
7296	Talazoparib	1259-GDSC1	PAAD	0.0001684	-0.272912	5	chr17	9550137	9550546	USP43
7298	Talazoparib	1259-GDSC1	PAAD	2.193e-07	0.305652	4	chr18	72916012	72916777	ZADH2
7301	Talazoparib	1259-GDSC1	PAAD	1.554e-05	0.246881	5	chr12	95941571	95942288	USP44
7303	Talazoparib	1259-GDSC1	PAAD	0.02435	0.216803	3	chr17	32906622	32907003	TMEM132E
7304	Talazoparib	1259-GDSC1	PAAD	6.621e-05	0.221867	4	chr2	115918745	115919367	DPP10
7324	Talazoparib	1259-GDSC1	PAAD	2.999e-06	-0.270338	8	chr11	130029478	130030262	ST14
7329	ICL1100013	1266-GDSC1	PAAD	0.03118	0.341181	2	chr1	181287301	181287330	#N/A
7330	ICL1100013	1266-GDSC1	PAAD	3.722e-05	0.235025	6	chr4	81187011	81187611	FGF5
7331	ICL1100013	1266-GDSC1	PAAD	2.235e-11	0.310724	8	chr5	71402893	71403991	MAP1B
7332	ICL1100013	1266-GDSC1	PAAD	1.731e-05	0.398352	4	chr16	86602083	86602534	FOXC2
7333	Doxorubicin	133-GDSC1	PAAD	1.722e-05	0.492612	4	chr16	86602083	86602534	FOXC2
7334	Doxorubicin	133-GDSC1	PAAD	7.537e-09	0.417074	6	chr17	32906394	32907003	TMEM132E
7337	Etoposide	134-GDSC1	PAAD	5.79e-06	0.281868	10	chr4	57976034	57976945	IGFBP7
7338	Etoposide	134-GDSC1	PAAD	4.843e-08	0.422424	7	chr11	119227020	119227877	USP2
7339	Etoposide	134-GDSC1	PAAD	6.732e-05	0.455184	3	chr5	122435202	122435627	PRDM6
7341	Etoposide	134-GDSC1	PAAD	0.000505	-0.371225	7	chr6	30698584	30698844	FLOT1
7345	Bleomycin (50 uM)	1378-GDSC1	PAAD	0.000677	0.426469	6	chr15	83876554	83877136	HDGFRP3
7350	Bleomycin (50 uM)	1378-GDSC1	PAAD	4.019e-06	0.427143	6	chr2	207307732	207308830	ADAM23
7354	Bleomycin (50 uM)	1378-GDSC1	PAAD	0.0008568	-0.634569	7	chr2	220117599	220117946	TUBA4B
7356	Bleomycin (50 uM)	1378-GDSC1	PAAD	0.0006064	0.44622	7	chr10	13043421	13043987	CCDC3
7357	Bleomycin (50 uM)	1378-GDSC1	PAAD	0.0004586	-0.5066	2	chr10	126840591	126841034	CTBP2
7359	Bleomycin (50 uM)	1378-GDSC1	PAAD	8.62e-05	0.462083	3	chr17	42907485	42908053	GJC1
7360	Bleomycin (50 uM)	1378-GDSC1	PAAD	0.0001188	0.411543	4	chr6	126069089	126069646	HEY2
7361	Bleomycin (50 uM)	1378-GDSC1	PAAD	7.076e-11	-0.517487	16	chr1	1098992	1101463	MIR200B
7362	Bleomycin (50 uM)	1378-GDSC1	PAAD	0.0007606	0.47718	6	chr8	54163693	54164311	OPRK1
7363	Bleomycin (50 uM)	1378-GDSC1	PAAD	0.0006007	-0.555257	4	chr17	72438885	72439218	GPRC5C
7371	Bleomycin (50 uM)	1378-GDSC1	PAAD	0.0001082	-0.708464	5	chr2	219866460	219867067	MIR375
7373	Bleomycin (50 uM)	1378-GDSC1	PAAD	0.0005983	0.475234	4	chr20	55840416	55840974	BMP7
7374	Bleomycin (50 uM)	1378-GDSC1	PAAD	2.993e-05	0.413977	10	chr16	58497230	58498191	NDRG4
7376	Bleomycin (50 uM)	1378-GDSC1	PAAD	6.098e-13	0.491947	16	chr22	45404843	45406310	PHF21B
7377	Bleomycin (50 uM)	1378-GDSC1	PAAD	2.941e-06	0.392931	15	chr17	59476505	59477565	TBX2
7378	Bleomycin (50 uM)	1378-GDSC1	PAAD	0.0005403	0.506568	3	chr3	46923937	46924114	PTH1R
7381	Bleomycin (50 uM)	1378-GDSC1	PAAD	8.078e-10	0.453709	9	chr4	81186795	81187799	FGF5
7385	Bleomycin (50 uM)	1378-GDSC1	PAAD	0.01216	-0.519432	3	chr1	180922916	180923341	#N/A
7387	Bleomycin (50 uM)	1378-GDSC1	PAAD	0.0003305	-0.483255	4	chr1	174843909	174844491	RABGAP1L
7388	Bleomycin (50 uM)	1378-GDSC1	PAAD	0.001467	-0.66634	3	chr1	41950237	41950363	EDN2
7390	Bleomycin (50 uM)	1378-GDSC1	PAAD	2.189e-05	0.563018	4	chr3	139653872	139654246	CLSTN2
7391	Bleomycin (50 uM)	1378-GDSC1	PAAD	0.04086	0.44145	3	chr7	33944635	33944928	BMPER
7395	Vinorelbine	140-GDSC1	PAAD	0.04582	0.455253	2	chr11	119293601	119293781	THY1
7398	Selumetinib	1498-GDSC1	PAAD	0.0001276	0.334423	4	chr5	137071523	137071800	KLHL3
7406	Selumetinib	1498-GDSC1	PAAD	3.012e-05	-0.266949	6	chr7	20825634	20826189	SP8
7415	Refametinib	1526-GDSC1	PAAD	7.508e-06	-0.514843	2	chr7	158815080	158815556	LOC154822
7416	Refametinib	1526-GDSC1	PAAD	3.043e-05	0.331331	4	chr5	137071523	137071800	KLHL3
7417	Refametinib	1526-GDSC1	PAAD	0.04892	-0.325025	2	chr1	11713643	11713868	FBXO44
7420	Pevonedistat	1529-GDSC2	PAAD	4.547e-10	0.191087	10	chr6	153450999	153452792	RGS17
7422	Pevonedistat	1529-GDSC2	PAAD	4.277e-05	0.235085	7	chr16	71264282	71264679	HYDIN
7426	Pevonedistat	1529-GDSC2	PAAD	0.0002082	-0.249357	4	chr19	36499326	36499840	C19orf46
7428	Pevonedistat	1529-GDSC2	PAAD	0.001112	0.256089	2	chr11	369810	369876	B4GALNT4
7429	Pevonedistat	1529-GDSC2	PAAD	6.059e-06	-0.33304	7	chr1	203598330	203599090	ATP2B4
7430	Pevonedistat	1529-GDSC2	PAAD	3.904e-06	0.188365	10	chr1	115631930	115632728	TSPAN2
7431	Pevonedistat	1529-GDSC2	PAAD	0.01463	0.238884	2	chr8	91997231	91997554	#N/A
7432	Pevonedistat	1529-GDSC2	PAAD	0.0005723	0.213669	6	chr7	33944359	33944928	BMPER
7433	Pevonedistat	1529-GDSC2	PAAD	1.106e-06	0.189904	11	chr6	80656586	80657437	ELOVL4
7437	Pevonedistat	1529-GDSC2	PAAD	1.755e-09	-0.224823	10	chr8	144659627	144661052	NAPRT1
7441	Pevonedistat	1529-GDSC2	PAAD	0.002013	0.16588	9	chr4	141294522	141295030	SCOC
7447	Luminespib	1559-GDSC2	PAAD	0.04038	-0.210331	2	chr11	65314021	65314162	LTBP3
7448	Luminespib	1559-GDSC2	PAAD	0.005622	0.239433	2	chr6	166075453	166075756	PDE10A
7449	Luminespib	1559-GDSC2	PAAD	3.953e-05	0.232144	4	chr16	56225059	56225600	LOC283856
7452	Luminespib	1559-GDSC2	PAAD	8.939e-06	0.319332	5	chr6	6546556	6547075	LOC285780
7453	Luminespib	1559-GDSC2	PAAD	0.002605	0.248466	3	chr3	46923937	46924114	PTH1R
7455	Luminespib	1559-GDSC2	PAAD	0.001982	0.30924	3	chr3	154797083	154797400	MME
7456	Luminespib	1559-GDSC2	PAAD	2.944e-05	0.214713	10	chr2	180725637	180726329	ZNF385B
7458	Luminespib	1559-GDSC2	PAAD	4.387e-06	0.238872	7	chr20	61339804	61340543	NTSR1
7460	Luminespib	1559-GDSC2	PAAD	2.148e-05	0.329882	4	chr7	89748238	89748672	DPY19L2P4
7461	Luminespib	1559-GDSC2	PAAD	0.0001305	0.215767	4	chr19	39522548	39523159	FBXO27
7464	Luminespib	1559-GDSC2	PAAD	1.418e-05	0.234726	4	chr11	35641054	35641506	FJX1
7465	Luminespib	1559-GDSC2	PAAD	0.007669	-0.260819	2	chr2	208631684	208631917	FZD5
7467	Luminespib	1559-GDSC2	PAAD	7.248e-07	-0.256795	5	chr19	48833062	48833730	EMP3
7469	Luminespib	1559-GDSC2	PAAD	1.346e-05	0.245116	5	chr7	33944635	33945298	BMPER
7470	Luminespib	1559-GDSC2	PAAD	3.38e-09	-0.235393	6	chr3	156837590	156838404	#N/A
7471	Luminespib	1559-GDSC2	PAAD	1.398e-06	0.3108	6	chr7	140773422	140774162	#N/A
7472	Luminespib	1559-GDSC2	PAAD	3.648e-07	0.240869	7	chr15	83876098	83877136	HDGFRP3
7473	HG6-64-1	159-GDSC1	PAAD	1.145e-06	0.260587	8	chr3	128336483	128337045	#N/A
7474	JQ12	164-GDSC1	PAAD	0.0002836	0.244922	3	chr19	41119669	41120269	LTBP4
7475	JQ12	164-GDSC1	PAAD	0.00207	0.308888	2	chr6	41438063	41438308	#N/A
7476	DMOG	165-GDSC1	PAAD	0.0001934	0.384082	4	chr12	30975749	30976017	#N/A
7479	FH535	173-GDSC1	PAAD	0.001248	-0.420896	2	chr19	50400850	50400886	IL4I1
7480	FH535	173-GDSC1	PAAD	0.0001119	-0.262866	3	chr2	64834106	64834431	#N/A
7481	FH535	173-GDSC1	PAAD	0.000727	-0.272053	7	chr11	65779192	65779527	CST6
7483	FH535	173-GDSC1	PAAD	5.828e-05	0.355461	3	chr1	153536278	153536564	S100A2
7484	FH535	173-GDSC1	PAAD	0.002923	0.239338	4	chr1	209605104	209605402	LOC642587
7493	5-Fluorouracil	179-GDSC1	PAAD	0.008673	-0.316139	4	chr5	78985562	78985901	CMYA5
7494	Acetalax	1804-GDSC2	PAAD	0.002557	-0.24407	6	chr7	27143235	27143404	HOXA2
7495	Docetaxel	1819-GDSC2	PAAD	2.33e-05	0.441162	4	chr1	240160972	240161448	#N/A
7497	Docetaxel	1819-GDSC2	PAAD	1.948e-05	0.385551	7	chr20	41818356	41818906	PTPRT
7499	Obatoclax Mesylate	182-GDSC1	PAAD	0.003294	0.444563	8	chr2	154335184	154335387	RPRM
7500	Obatoclax Mesylate	182-GDSC1	PAAD	0.008181	-0.413233	4	chr6	30850913	30851418	DDR1
7508	BMS-754807	184-GDSC1	PAAD	0.005834	-0.336822	3	chr8	23605543	23605602	#N/A
7510	BMS-754807	184-GDSC1	PAAD	0.0001126	-0.454762	9	chr12	49371987	49372475	WNT1
7522	BMS-754807	184-GDSC1	PAAD	0.01386	-0.368004	3	chr6	30071572	30071613	TRIM31
7537	BMS-754807	184-GDSC1	PAAD	2.509e-06	-0.319506	5	chr17	78449262	78450056	NPTX1
7552	BMS-754807	184-GDSC1	PAAD	7.37e-05	0.351824	5	chr3	127634188	127634588	#N/A
7576	BMS-754807	184-GDSC1	PAAD	0.04597	-0.319688	5	chr1	76540110	76540237	ST6GALNAC3
7586	Dactinomycin	1911-GDSC2	PAAD	0.01592	-0.310637	7	chr20	42984276	42984454	HNF4A
7588	Dactinomycin	1911-GDSC2	PAAD	2.022e-08	0.267558	9	chr6	153451251	153452792	RGS17
7589	Dactinomycin	1911-GDSC2	PAAD	5.187e-06	0.301365	4	chr11	35641054	35641506	FJX1
7591	Dactinomycin	1911-GDSC2	PAAD	0.0003216	-0.486207	3	chr5	154027129	154027482	#N/A
7592	Dactinomycin	1911-GDSC2	PAAD	2.36e-06	-0.485988	6	chr22	37882078	37882971	MFNG
7595	Dactinomycin	1911-GDSC2	PAAD	2.084e-05	-0.341256	5	chr17	78237117	78237544	RNF213
7598	Dactinomycin	1911-GDSC2	PAAD	9.518e-07	0.31522	8	chr7	33944213	33945202	BMPER
7599	Dactinomycin	1911-GDSC2	PAAD	0.0003438	0.240353	6	chr4	81187011	81187611	FGF5
7602	Dactinomycin	1911-GDSC2	PAAD	3.894e-05	0.331802	7	chr16	71264282	71264679	HYDIN
7606	Dactinomycin	1911-GDSC2	PAAD	0.0003627	-0.330012	3	chr19	17516442	17517009	BST2
7608	Telomerase Inhibitor IX	1930-GDSC2	PAAD	0.0006672	0.186302	3	chr15	83876098	83876613	HDGFRP3
7610	Telomerase Inhibitor IX	1930-GDSC2	PAAD	4.41e-05	-0.164669	4	chr15	101420636	101421250	ALDH1A3
7612	Telomerase Inhibitor IX	1930-GDSC2	PAAD	1.472e-05	0.211062	7	chr16	71264282	71264679	HYDIN
7619	Sepantronium bromide	1941-GDSC2	PAAD	0.0004802	0.161001	5	chr5	17217877	17218548	BASP1
7620	Sepantronium bromide	1941-GDSC2	PAAD	0.0006137	-0.213418	3	chr9	130689862	130690400	PIP5KL1
7622	Sepantronium bromide	1941-GDSC2	PAAD	0.0001241	0.207555	6	chr1	99470207	99470802	LPPR5
7623	Sepantronium bromide	1941-GDSC2	PAAD	4.212e-05	0.238646	6	chr1	181287301	181287806	#N/A
7624	Sepantronium bromide	1941-GDSC2	PAAD	7.24e-06	0.172947	6	chr5	83680066	83680720	EDIL3
7625	Sepantronium bromide	1941-GDSC2	PAAD	0.0003136	-0.362892	2	chr11	57243865	57244417	RTN4RL2
7626	Sepantronium bromide	1941-GDSC2	PAAD	0.01607	-0.257872	2	chr14	103010825	103010888	#N/A
7627	Sepantronium bromide	1941-GDSC2	PAAD	1.702e-07	0.216486	8	chr20	20348331	20349622	INSM1
7631	Sepantronium bromide	1941-GDSC2	PAAD	0.001269	-0.223734	4	chr17	72438885	72439218	GPRC5C
7634	Sepantronium bromide	1941-GDSC2	PAAD	6.162e-05	0.209837	7	chr2	149632599	149633227	KIF5C
7637	Sepantronium bromide	1941-GDSC2	PAAD	2.94e-05	0.176607	5	chr5	71403320	71403991	MAP1B
7643	Sepantronium bromide	1941-GDSC2	PAAD	0.01514	-0.277988	3	chr5	154027129	154027482	#N/A
7645	Sepantronium bromide	1941-GDSC2	PAAD	6.945e-05	0.160461	4	chr10	133795006	133795624	BNIP3
7646	Sepantronium bromide	1941-GDSC2	PAAD	0.0001882	-0.302875	4	chr11	116577961	116578400	#N/A
7647	Sepantronium bromide	1941-GDSC2	PAAD	0.001087	0.194066	6	chr21	27011788	27012314	JAM2
7649	Sepantronium bromide	1941-GDSC2	PAAD	3.019e-07	0.245725	6	chr5	45695241	45696207	HCN1
7650	Sepantronium bromide	1941-GDSC2	PAAD	6.862e-05	-0.254676	3	chr5	133406542	133406987	#N/A
7657	Sepantronium bromide	1941-GDSC2	PAAD	0.01771	0.183016	2	chr5	121647858	121648023	SNCAIP
7663	Sepantronium bromide	1941-GDSC2	PAAD	0.008752	-0.238311	2	chr11	47359017	47359116	MYBPC3
7665	Sepantronium bromide	1941-GDSC2	PAAD	0.001707	0.226318	4	chr14	63512265	63512761	KCNH5
7666	Sepantronium bromide	1941-GDSC2	PAAD	0.0004384	-0.299773	4	chr10	102882978	102883551	TLX1NB
7670	Sepantronium bromide	1941-GDSC2	PAAD	0.0003258	0.357633	3	chr7	103969483	103970196	LHFPL3
7671	Sepantronium bromide	1941-GDSC2	PAAD	2.731e-05	0.167916	8	chr7	103629555	103630550	RELN
7675	Sepantronium bromide	1941-GDSC2	PAAD	3.302e-07	0.217114	8	chr2	210636350	210636845	UNC80
7677	Sepantronium bromide	1941-GDSC2	PAAD	8.902e-06	0.242752	8	chr21	39288348	39289129	KCNJ6
7679	Sepantronium bromide	1941-GDSC2	PAAD	0.005337	0.165463	4	chr6	91005117	91005565	BACH2
7681	Sepantronium bromide	1941-GDSC2	PAAD	1.102e-05	0.232881	5	chr1	170633380	170634178	PRRX1
7682	Sepantronium bromide	1941-GDSC2	PAAD	0.0004411	-0.307411	3	chr1	21900987	21901261	ALPL
7683	Sepantronium bromide	1941-GDSC2	PAAD	0.004229	0.216698	2	chr20	37434552	37434951	PPP1R16B
7684	Sepantronium bromide	1941-GDSC2	PAAD	0.0003482	-0.222288	2	chr16	2141745	2141816	PKD1
7685	Sepantronium bromide	1941-GDSC2	PAAD	1.266e-09	0.21014	9	chr7	33944213	33945298	BMPER
7687	Sepantronium bromide	1941-GDSC2	PAAD	0.0008451	0.182474	3	chr5	53564	54129	#N/A
7688	Sepantronium bromide	1941-GDSC2	PAAD	4.912e-08	0.162883	9	chr6	153451251	153452792	RGS17
7689	Sepantronium bromide	1941-GDSC2	PAAD	0.003928	0.197241	3	chr2	241758805	241759415	KIF1A
7691	Sepantronium bromide	1941-GDSC2	PAAD	0.0001015	0.164807	4	chr8	73449127	73449685	KCNB2
7692	Sepantronium bromide	1941-GDSC2	PAAD	0.001004	0.16267	3	chr16	47177175	47177604	NETO2
7694	Sepantronium bromide	1941-GDSC2	PAAD	1.551e-05	-0.261359	5	chr12	6484219	6484730	SCNN1A
7697	Sepantronium bromide	1941-GDSC2	PAAD	1.513e-05	0.181878	4	chr11	35641054	35641506	FJX1
7699	Sepantronium bromide	1941-GDSC2	PAAD	0.0004785	0.187168	5	chr2	173600362	173600970	LOC91149
7702	Sepantronium bromide	1941-GDSC2	PAAD	8.692e-05	0.227362	5	chr11	132933813	132934378	OPCML
7705	Sepantronium bromide	1941-GDSC2	PAAD	2.709e-06	0.207544	10	chr11	134145490	134146325	GLB1L3
7706	Sepantronium bromide	1941-GDSC2	PAAD	8.511e-10	-0.330928	8	chr2	219866072	219866629	MIR375
7707	Sepantronium bromide	1941-GDSC2	PAAD	5.556e-05	0.219118	4	chr7	106685427	106686042	PRKAR2B
7712	Sepantronium bromide	1941-GDSC2	PAAD	0.001471	0.222003	2	chr15	48937213	48937320	FBN1
7713	Sepantronium bromide	1941-GDSC2	PAAD	0.001739	-0.249755	3	chr2	73403173	73403632	#N/A
7718	Sepantronium bromide	1941-GDSC2	PAAD	0.002634	0.155257	3	chr7	28449474	28450002	CREB5
7719	Sepantronium bromide	1941-GDSC2	PAAD	8.56e-07	-0.255207	6	chr3	158449660	158450252	RARRES1
7720	Sepantronium bromide	1941-GDSC2	PAAD	0.000419	0.180126	3	chr17	47271133	47271186	#N/A
7724	Sepantronium bromide	1941-GDSC2	PAAD	0.0002581	0.18579	3	chr9	133535737	133536346	#N/A
7726	Sepantronium bromide	1941-GDSC2	PAAD	0.001316	-0.267414	2	chr16	1217652	1217858	CACNA1H
7727	Sepantronium bromide	1941-GDSC2	PAAD	1.374e-05	0.26956	8	chr7	8472973	8473991	NXPH1
7728	Sepantronium bromide	1941-GDSC2	PAAD	0.0006745	0.241039	5	chr12	49483619	49484170	DHH
7729	Sepantronium bromide	1941-GDSC2	PAAD	0.02173	0.164225	3	chr15	83876098	83876613	HDGFRP3
7736	Sepantronium bromide	1941-GDSC2	PAAD	0.0006293	0.194735	4	chr12	2161640	2162233	CACNA1C
7737	Sepantronium bromide	1941-GDSC2	PAAD	3.665e-05	-0.20927	7	chr4	54457645	54458247	LNX1
7740	Sepantronium bromide	1941-GDSC2	PAAD	0.0005874	0.191273	7	chr16	71264282	71264679	HYDIN
7749	Epothilone B	201-GDSC1	PAAD	5.045e-07	0.465901	6	chr17	32906394	32907003	TMEM132E
7755	Ispinesib Mesylate	208-GDSC1	PAAD	0.0002417	0.299246	4	chr8	56433594	56433718	XKR4
7785	Ispinesib Mesylate	208-GDSC1	PAAD	0.03146	-0.333663	3	chr1	201979764	201979939	ELF3
7791	Ispinesib Mesylate	208-GDSC1	PAAD	2.193e-09	0.517599	4	chr16	2012341	2013111	SNORA10
7799	Ispinesib Mesylate	208-GDSC1	PAAD	0.0007934	-0.42899	4	chr10	102882978	102883551	TLX1NB
7811	Ispinesib Mesylate	208-GDSC1	PAAD	9.973e-05	-0.361072	4	chr7	157347704	157348267	PTPRN2
7814	Ispinesib Mesylate	208-GDSC1	PAAD	0.04691	0.282884	4	chr17	32906991	32907389	TMEM132E
7833	Ispinesib Mesylate	208-GDSC1	PAAD	0.004942	-0.364089	3	chr7	33080496	33080616	NT5C3
7855	Ispinesib Mesylate	208-GDSC1	PAAD	0.001523	-0.419276	2	chr2	43395871	43396332	#N/A
7859	Ispinesib Mesylate	208-GDSC1	PAAD	1.762e-05	0.274019	5	chr10	118896755	118897367	VAX1
7894	Ispinesib Mesylate	208-GDSC1	PAAD	0.00143	-0.335258	5	chr12	6484219	6484730	SCNN1A
7897	Ispinesib Mesylate	208-GDSC1	PAAD	1.281e-06	-0.43417	7	chr2	220117599	220117946	TUBA4B
7939	QL-XII-47	235-GDSC1	PAAD	0.0002074	0.257555	6	chr6	32828996	32829304	#N/A
7963	UNC0638	245-GDSC1	PAAD	0.01246	-0.196332	4	chr5	78985562	78985901	CMYA5
7965	WZ3105	252-GDSC1	PAAD	0.005465	-0.228249	4	chr5	78985562	78985901	CMYA5
7968	ACY-1215	264-GDSC1	PAAD	4.88e-06	0.123284	4	chr19	3434930	3435351	NFIC
7971	ACY-1215	264-GDSC1	PAAD	1.851e-05	0.183623	6	chr11	119227020	119227632	USP2
7975	Pelitinib	282-GDSC1	PAAD	0.0001915	0.260994	4	chr18	19752292	19752415	GATA6
7980	Omipalisib	283-GDSC1	PAAD	4.727e-07	-0.425877	6	chr12	57998192	57998787	DTX3
7982	Omipalisib	283-GDSC1	PAAD	3.282e-06	-0.386255	5	chr9	91792821	91793722	SHC3
7984	OSI-027	299-GDSC1	PAAD	2.02e-08	0.492224	7	chr5	8457548	8458393	#N/A
7985	OSI-027	299-GDSC1	PAAD	1.021e-07	-0.509512	5	chr9	91792821	91793722	SHC3
7991	Foretinib	308-GDSC1	PAAD	0.004552	-0.259817	4	chr5	78985562	78985901	CMYA5
8005	QL-X-138	331-GDSC1	PAAD	0.01667	0.180786	3	chr5	8457818	8458090	#N/A
8015	CI-1033	362-GDSC1	PAAD	1.899e-06	-0.213562	5	chr1	2222253	2222675	SKI
8017	PF-00299804	363-GDSC1	PAAD	9.558e-06	-0.228623	5	chr1	2222253	2222675	SKI
8021	Torin 2	371-GDSC1	PAAD	0.002512	-0.59386	2	chr19	58666456	58666768	#N/A
8022	BIBF-1120	380-GDSC1	PAAD	0.02187	-0.194011	2	chr1	2222253	2222420	SKI
8023	BIBF-1120	380-GDSC1	PAAD	2.303e-05	0.203793	4	chr18	19756877	19757469	GATA6
8024	BIBF-1120	380-GDSC1	PAAD	0.001864	0.232975	3	chr5	134366534	134366915	PITX1
8025	BIBF-1120	380-GDSC1	PAAD	1.271e-05	0.214076	4	chr18	19752292	19752415	GATA6
8026	AST-1306	381-GDSC1	PAAD	3.632e-11	-0.23096	6	chr1	2221807	2222675	SKI
8027	AST-1306	381-GDSC1	PAAD	1.286e-07	0.228817	3	chr1	114429815	114430032	BCL2L15
8028	AST-1306	381-GDSC1	PAAD	0.01133	0.217628	3	chr5	134366534	134366915	PITX1
8029	AST-1306	381-GDSC1	PAAD	0.004211	0.291721	3	chr11	74178268	74178685	KCNE3
8030	AST-1306	381-GDSC1	PAAD	3.136e-07	0.208826	5	chr18	19756582	19757469	GATA6
8031	Flavopiridol	432-GDSC1	PAAD	0.004212	-0.239572	4	chr5	78985562	78985901	CMYA5
8032	Flavopiridol	432-GDSC1	PAAD	3.244e-06	0.236251	8	chr7	124405366	124406189	GPR37
8033	Trichostatin A	437-GDSC1	PAAD	3.052e-07	0.288691	5	chr17	43221807	43222259	#N/A
8058	IMD-0354	442-GDSC1	PAAD	0.0003567	0.345685	7	chr12	20521087	20521636	PDE3A
8062	IMD-0354	442-GDSC1	PAAD	4.462e-05	-0.496574	8	chr2	220117599	220118274	TUBA4B
8078	IMD-0354	442-GDSC1	PAAD	0.0004619	0.285748	6	chr7	87257538	87258095	RUNDC3B
8083	IMD-0354	442-GDSC1	PAAD	0.001055	0.263923	5	chr5	83680253	83680720	EDIL3
8091	IMD-0354	442-GDSC1	PAAD	0.0002625	0.418776	3	chr5	122435202	122435627	PRDM6
8093	ARRY-520	474-GDSC1	PAAD	0.001751	0.3387	3	chr19	4328745	4328819	STAP2
8152	LDN-193189	478-GDSC1	PAAD	0.001369	0.121283	3	chr5	174871289	174871400	DRD1
8154	LDN-193189	478-GDSC1	PAAD	0.0007879	0.117625	6	chr6	123317408	123317715	CLVS2
8157	Vinblastine	1004-GDSC1	OV	1.705e-08	-0.343692	10	chr16	58548873	58549800	SETD6
8159	Vinblastine	1004-GDSC1	OV	7.684e-05	-0.290264	7	chr17	38333606	38334187	RAPGEFL1
8161	Vinblastine	1004-GDSC1	OV	9.342e-06	-0.319802	20	chr6	28956226	28956805	#N/A
8162	Vinblastine	1004-GDSC1	OV	9.093e-07	-0.30409	11	chr1	161008127	161008978	TSTD1
8165	Vinblastine	1004-GDSC1	OV	0.01019	0.442708	3	chr1	197881327	197881472	LHX9
8169	Vinblastine	1004-GDSC2	OV	5.724e-05	-0.326872	3	chr10	123778998	123779363	TACC2
8171	Vinblastine	1004-GDSC2	OV	0.0001441	0.384265	2	chr19	2272716	2273051	OAZ1
8173	Vinblastine	1004-GDSC2	OV	0.0002891	-0.336018	5	chr10	70979777	70980113	HKDC1
8176	Vinblastine	1004-GDSC2	OV	2.519e-08	-0.292691	11	chr1	161008127	161008978	TSTD1
8186	Vinblastine	1004-GDSC2	OV	0.01087	0.306887	3	chr6	100062259	100062573	PRDM13
8199	Cytarabine	1006-GDSC1	OV	0.0001214	0.339817	5	chr8	18666313	18666599	PSD3
8202	Cytarabine	1006-GDSC1	OV	0.007526	-0.490982	2	chr1	247587253	247587379	NLRP3
8203	Cytarabine	1006-GDSC1	OV	3.193e-05	-0.239177	10	chr1	161008297	161008978	TSTD1
8206	Cytarabine	1006-GDSC1	OV	0.01202	0.296838	2	chr1	44446201	44446601	B4GALT2
8208	Cytarabine	1006-GDSC1	OV	8.789e-09	0.267257	4	chr6	11771473	11771841	C6orf105
8214	Cytarabine	1006-GDSC1	OV	0.0001659	0.447362	6	chr12	6442526	6443046	TNFRSF1A
8216	Cytarabine	1006-GDSC1	OV	0.0002038	0.339376	2	chr10	101767352	101767909	DNMBP
8218	Cytarabine	1006-GDSC1	OV	0.0001164	-0.260357	6	chr11	2291260	2291755	ASCL2
8222	Cytarabine	1006-GDSC1	OV	3.413e-05	0.340925	5	chr11	33744043	33744978	CD59
8227	Cytarabine	1006-GDSC1	OV	0.0002884	0.257142	3	chr10	45477550	45477808	RASSF4
8229	Docetaxel	1007-GDSC1	OV	0.0001793	0.159913	6	chr11	19735701	19736254	NAV2
8234	Docetaxel	1007-GDSC1	OV	3.942e-06	0.177818	7	chr1	218520090	218520960	TGFB2
8236	Docetaxel	1007-GDSC1	OV	0.007617	0.174762	3	chr8	10587305	10587770	SOX7
8237	Docetaxel	1007-GDSC1	OV	5.114e-05	0.217334	2	chr10	87336486	87336968	#N/A
8242	Docetaxel	1007-GDSC1	OV	0.001932	0.184017	2	chr14	54422925	54423434	BMP4
8243	Navitoclax	1011-GDSC2	OV	0.00143	0.234976	4	chr1	44401760	44402354	ARTN
8247	Navitoclax	1011-GDSC2	OV	0.03064	0.22118	4	chr6	30850913	30851418	DDR1
8249	Navitoclax	1011-GDSC2	OV	0.0003043	0.245165	6	chr16	31146682	31147178	PRSS8
8252	Navitoclax	1011-GDSC2	OV	0.0001922	0.277938	6	chr2	241395181	241395756	MIR149
8266	Refametinib	1014-GDSC1	OV	1.74e-06	0.326628	4	chr7	2611301	2612102	IQCE
8271	Refametinib	1014-GDSC1	OV	9.13e-07	0.238869	6	chr15	76633086	76634381	ISL2
8272	Refametinib	1014-GDSC1	OV	9.303e-06	0.231618	6	chr1	1713676	1714272	#N/A
8273	Refametinib	1014-GDSC1	OV	0.000759	-0.274585	7	chr8	17270812	17271323	MTMR7
8274	Refametinib	1014-GDSC1	OV	0.0001473	0.227826	7	chr22	32026380	32026942	PISD
8282	Refametinib	1014-GDSC1	OV	0.000207	0.223353	6	chr7	100463416	100464146	SLC12A9
8283	Refametinib	1014-GDSC1	OV	0.0003433	0.272381	4	chr11	19736648	19737238	LOC100126784
8287	Refametinib	1014-GDSC1	OV	0.002247	0.229257	2	chr16	1796333	1796833	MAPK8IP3
8293	Refametinib	1014-GDSC1	OV	6.826e-09	-0.29572	10	chr3	147111120	147112439	ZIC4
8294	Refametinib	1014-GDSC1	OV	0.0004852	-0.239781	8	chr6	26250347	26250937	HIST1H2BH
8296	Refametinib	1014-GDSC1	OV	0.004804	0.309584	4	chr19	34311123	34311483	#N/A
8297	Refametinib	1014-GDSC1	OV	0.04165	0.24754	2	chr22	46440562	46440753	LOC100271722
8300	Refametinib	1014-GDSC1	OV	7.796e-09	-0.28988	17	chr10	60935663	60937258	PHYHIPL
8303	Refametinib	1014-GDSC1	OV	4.064e-07	-0.257335	8	chr2	105471348	105472470	POU3F3
8337	Temsirolimus	1016-GDSC1	OV	5.726e-09	0.343759	6	chr1	78354053	78354840	NEXN
8339	Temsirolimus	1016-GDSC1	OV	2.11e-09	-0.361995	13	chr6	30850405	30851530	DDR1
8341	Temsirolimus	1016-GDSC1	OV	0.0001298	-0.264476	8	chr17	37893803	37894414	GRB7
8344	Temsirolimus	1016-GDSC1	OV	4.99e-11	-0.259188	5	chr19	41111131	41112380	LTBP4
8345	Temsirolimus	1016-GDSC1	OV	4.158e-05	-0.240475	4	chr19	41115390	41115767	LTBP4
8348	Temsirolimus	1016-GDSC1	OV	9.213e-08	-0.256499	4	chr19	48833410	48833730	EMP3
8355	Bosutinib	1019-GDSC1	OV	0.000108	-0.154947	8	chr16	58549086	58549800	SETD6
8358	Bosutinib	1019-GDSC1	OV	0.0002869	-0.202403	2	chr11	72533295	72533665	ATG16L2
8362	AZD7762	1022-GDSC1	OV	2.271e-06	-0.167904	7	chr22	42078217	42078724	NHP2L1
8365	Lestaurtinib	1024-GDSC1	OV	0.0001903	-0.281193	3	chr11	63767561	63768041	MACROD1
8367	Lestaurtinib	1024-GDSC1	OV	0.0003674	-0.325882	4	chr5	45695839	45696456	HCN1
8369	Lestaurtinib	1024-GDSC1	OV	7.524e-09	-0.326802	10	chr16	58548873	58549800	SETD6
8371	Lestaurtinib	1024-GDSC1	OV	4.692e-06	0.600395	2	chr12	117539595	117540073	#N/A
8374	Tanespimycin	1026-GDSC1	OV	2.293e-08	-0.501507	13	chr6	30850405	30851530	DDR1
8375	Tanespimycin	1026-GDSC1	OV	0.0002149	0.312628	4	chr10	94455543	94455896	#N/A
8376	Tanespimycin	1026-GDSC1	OV	0.0001368	0.354486	4	chr1	23521272	23521418	HTR1D
8377	Tanespimycin	1026-GDSC1	OV	0.0004571	0.663052	2	chr2	489332	489361	#N/A
8379	Tanespimycin	1026-GDSC1	OV	1.73e-05	0.410435	6	chr2	1609062	1609833	#N/A
8380	Tanespimycin	1026-GDSC1	OV	0.0003502	-0.423158	3	chr19	51198381	51199001	SHANK1
8381	Tanespimycin	1026-GDSC1	OV	0.01397	0.476814	3	chr22	20790837	20791025	SCARF2
8385	Tanespimycin	1026-GDSC1	OV	5.223e-09	0.391881	7	chr9	124461171	124462183	DAB2IP
8387	Tanespimycin	1026-GDSC1	OV	0.0009107	-0.507615	2	chr1	159557632	159557887	APCS
8388	Tanespimycin	1026-GDSC1	OV	0.001008	0.425659	6	chr22	37640250	37640515	RAC2
8390	Tanespimycin	1026-GDSC1	OV	8.718e-07	0.612633	6	chr19	34310911	34311563	#N/A
8392	Tanespimycin	1026-GDSC1	OV	3.99e-05	0.420234	7	chr17	38599056	38599764	IGFBP4
8393	Tanespimycin	1026-GDSC1	OV	1.333e-05	0.492125	4	chr17	5487585	5488163	NLRP1
8395	Tanespimycin	1026-GDSC1	OV	0.002199	-0.480407	3	chr7	157641737	157641917	PTPRN2
8396	Tanespimycin	1026-GDSC1	OV	4.398e-06	0.508916	5	chr11	33744043	33744978	CD59
8397	Tanespimycin	1026-GDSC1	OV	1.907e-05	0.493192	6	chr17	4337082	4337232	SPNS3
8399	Tanespimycin	1026-GDSC1	OV	0.0005749	0.438206	5	chr1	32226179	32226685	BAI2
8400	Tanespimycin	1026-GDSC1	OV	1.799e-05	0.536442	2	chr1	205550148	205550670	MFSD4
8401	Tanespimycin	1026-GDSC1	OV	7.984e-05	0.313314	6	chr13	114880761	114881195	RASA3
8406	Tanespimycin	1026-GDSC1	OV	0.001566	0.291556	3	chr16	1742021	1742282	HN1L
8407	Tanespimycin	1026-GDSC1	OV	0.0007447	0.258253	5	chr1	86043795	86044231	DDAH1
8408	Tanespimycin	1026-GDSC1	OV	0.004518	0.412693	2	chr17	3462255	3462439	TRPV3
8409	Tanespimycin	1026-GDSC1	OV	5.303e-08	-0.388479	10	chr16	58548873	58549800	SETD6
8411	Tanespimycin	1026-GDSC1	OV	0.02611	0.446022	2	chr1	16483658	16483695	EPHA2
8414	Tanespimycin	1026-GDSC1	OV	0.004386	0.411321	2	chr17	76932315	76932333	#N/A
8417	Tanespimycin	1026-GDSC1	OV	3.255e-07	0.567343	5	chr1	201508712	201509416	#N/A
8419	Tanespimycin	1026-GDSC1	OV	0.0001261	0.313164	4	chr6	11771473	11771841	C6orf105
8420	Tanespimycin	1026-GDSC1	OV	0.00333	-0.462101	2	chr17	80193771	80194059	SLC16A3
8422	Tanespimycin	1026-GDSC1	OV	5.78e-06	-0.478415	3	chr7	157633252	157633868	PTPRN2
8423	Tanespimycin	1026-GDSC1	OV	1.865e-05	-0.505837	4	chr20	60119099	60119665	CDH4
8424	Tanespimycin	1026-GDSC1	OV	0.0004386	0.357185	5	chr13	114829733	114830314	RASA3
8425	Tanespimycin	1026-GDSC1	OV	4.744e-05	0.288322	6	chr15	90543224	90544016	ZNF710
8429	Tanespimycin	1026-GDSC1	OV	3.001e-05	0.295625	11	chr17	41363502	41364122	NBR1
8431	Tanespimycin	1026-GDSC1	OV	0.000382	-0.330359	6	chr12	75603184	75603749	KCNC2
8432	Tanespimycin	1026-GDSC1	OV	0.002153	0.332458	4	chr3	100712058	100712346	ABI3BP
8433	Tanespimycin	1026-GDSC1	OV	2.887e-05	0.504561	5	chr11	2920189	2920790	SLC22A18
8435	Tanespimycin	1026-GDSC1	OV	0.03224	0.348947	2	chr16	56651356	56651368	MT1L
8439	Tanespimycin	1026-GDSC1	OV	0.0001279	0.442373	2	chr12	8218922	8219021	C3AR1
8440	Tanespimycin	1026-GDSC1	OV	0.001203	0.309844	5	chr3	38080704	38081288	DLEC1
8442	Tanespimycin	1026-GDSC1	OV	7.454e-10	0.40882	17	chr7	99155673	99157060	ZNF655
8443	Tanespimycin	1026-GDSC1	OV	0.0006988	0.383516	3	chr4	3043199	3043753	#N/A
8447	Tanespimycin	1026-GDSC1	OV	6.297e-05	0.349375	3	chr2	202563127	202563588	MPP4
8450	Tanespimycin	1026-GDSC1	OV	0.001708	-0.319901	5	chr8	59058254	59058661	FAM110B
8452	Tanespimycin	1026-GDSC1	OV	0.02261	0.394335	2	chr7	101274027	101274038	MYL10
8453	Tanespimycin	1026-GDSC1	OV	3.706e-05	0.496883	5	chr19	12750806	12751279	#N/A
8454	Tanespimycin	1026-GDSC1	OV	2.187e-05	0.399913	2	chr3	69811645	69812126	MITF
8455	Tanespimycin	1026-GDSC1	OV	4.131e-05	0.448239	6	chr21	47394015	47394660	#N/A
8457	Tanespimycin	1026-GDSC1	OV	7.205e-06	-0.36389	5	chr15	59908622	59909036	GCNT3
8458	Tanespimycin	1026-GDSC1	OV	1.31e-08	0.394599	4	chr10	101767352	101768702	DNMBP
8464	Tanespimycin	1026-GDSC1	OV	0.002477	0.400256	5	chr10	22726610	22726886	#N/A
8465	Tanespimycin	1026-GDSC1	OV	0.0003128	0.433562	3	chr16	88521287	88522440	ZFPM1
8466	Tanespimycin	1026-GDSC1	OV	0.0003285	0.280909	3	chr21	36421467	36421942	RUNX1
8468	Tanespimycin	1026-GDSC1	OV	2.257e-05	0.648619	2	chr6	42123029	42123260	GUCA1A
8469	Tanespimycin	1026-GDSC1	OV	0.002918	0.324901	4	chr8	28560486	28560724	EXTL3
8471	Tanespimycin	1026-GDSC1	OV	0.0002408	-0.390901	2	chr20	59968939	59969414	CDH4
8475	Tanespimycin	1026-GDSC1	OV	0.0005404	0.379278	3	chr21	33785412	33785989	C21orf63
8476	Tanespimycin	1026-GDSC1	OV	5.116e-06	0.326517	6	chr21	26934197	26934886	MIR155HG
8480	Tanespimycin	1026-GDSC1	OV	0.000687	0.405683	3	chr2	241851343	241851502	#N/A
8482	Tanespimycin	1026-GDSC1	OV	0.02434	0.4308	1	chr7	105128488	105128489	PUS7
8483	Tanespimycin	1026-GDSC1	OV	4.573e-08	0.419697	8	chr3	38035098	38036061	VILL
8486	Tanespimycin	1026-GDSC1	OV	0.004049	-0.39277	2	chr16	86840467	86840654	#N/A
8488	Tanespimycin	1026-GDSC1	OV	0.002159	-0.286636	3	chr16	57653904	57654348	GPR56
8490	Tanespimycin	1026-GDSC1	OV	0.006138	0.403572	3	chr17	79096151	79096583	AATK
8491	Tanespimycin	1026-GDSC1	OV	0.003099	0.407404	4	chr7	73417185	73417265	#N/A
8492	Tanespimycin	1026-GDSC1	OV	0.0001333	-0.637605	2	chr7	76139338	76139923	UPK3B
8494	Tanespimycin	1026-GDSC1	OV	0.0004446	0.447252	3	chr12	69678000	69678146	#N/A
8496	Tanespimycin	1026-GDSC1	OV	0.0004137	0.319471	8	chr22	32026380	32026976	PISD
8497	Tanespimycin	1026-GDSC1	OV	0.0001392	0.46539	5	chr17	79109729	79110024	AATK
8498	Tanespimycin	1026-GDSC1	OV	4.132e-05	0.505337	6	chr10	133760222	133761249	PPP2R2D
8499	Tanespimycin	1026-GDSC1	OV	0.01103	0.398217	2	chr1	9750213	9750814	PIK3CD
8501	Tanespimycin	1026-GDSC1	OV	0.0303	-0.646266	2	chr1	247587253	247587379	NLRP3
8502	Tanespimycin	1026-GDSC1	OV	0.0002536	0.56286	2	chr6	168854874	168855169	SMOC2
8504	Tanespimycin	1026-GDSC1	OV	2.969e-07	0.26878	8	chr1	90308620	90309999	LRRC8D
8505	Tanespimycin	1026-GDSC1	OV	0.01435	0.586282	3	chr5	41869963	41870317	OXCT1
8508	Tanespimycin	1026-GDSC1	OV	0.002838	0.315133	3	chr17	78735324	78735597	RPTOR
8510	Tanespimycin	1026-GDSC1	OV	2.778e-05	0.454693	7	chr19	48216390	48216814	EHD2
8514	Tanespimycin	1026-GDSC1	OV	0.0306	0.436448	1	chr17	4582204	4582205	PELP1
8516	Tanespimycin	1026-GDSC1	OV	0.002943	0.543637	2	chr2	241564827	241564944	#N/A
8518	Tanespimycin	1026-GDSC1	OV	1.782e-05	0.350173	12	chr13	33001751	33002598	N4BP2L1
8520	Tanespimycin	1026-GDSC1	OV	7.828e-06	0.35552	8	chr17	78865087	78866236	RPTOR
8521	Tanespimycin	1026-GDSC1	OV	0.0006102	0.479677	2	chr2	130000478	130001009	#N/A
8523	Tanespimycin	1026-GDSC1	OV	1.029e-05	0.588119	6	chr22	37678222	37678792	CYTH4
8524	Tanespimycin	1026-GDSC1	OV	5.279e-07	0.362892	5	chr4	76480905	76481300	C4orf26
8525	Tanespimycin	1026-GDSC1	OV	0.005315	0.284417	3	chr17	3791902	3792075	CAMKK1
8526	Tanespimycin	1026-GDSC1	OV	6.715e-05	0.498804	2	chr10	71562677	71562859	COL13A1
8530	Tanespimycin	1026-GDSC1	OV	0.001102	0.337834	4	chr5	131409159	131409638	CSF2
8531	Tanespimycin	1026-GDSC1	OV	0.003922	0.485422	2	chr17	2718230	2718311	RAP1GAP2
8533	Elesclomol	1031-GDSC1	OV	5.561e-06	-0.384707	3	chr11	63767561	63768041	MACROD1
8552	Afatinib	1032-GDSC1	OV	0.0002606	-0.281804	5	chr1	78354235	78354840	NEXN
8582	Afatinib	1032-GDSC1	OV	0.001489	-0.309558	6	chr14	92413917	92414426	FBLN5
8629	Afatinib	1032-GDSC1	OV	2.517e-05	-0.279305	5	chr19	54974383	54975018	LENG9
8653	Afatinib	1032-GDSC1	OV	1.318e-05	-0.250612	10	chr2	220083306	220083952	ABCB6
8683	Afatinib	1032-GDSC2	OV	0.006916	0.337339	2	chr17	5988176	5988250	WSCD1
8732	Afatinib	1032-GDSC2	OV	6.665e-08	-0.285415	7	chr9	109622627	109624551	ZNF462
8795	MK-2206	1053-GDSC1	OV	8.544e-06	-0.248312	9	chr17	6938926	6939696	SLC16A13
8796	MK-2206	1053-GDSC1	OV	4.905e-05	-0.285278	4	chr20	44098358	44098725	WFDC2
8797	MK-2206	1053-GDSC1	OV	8.555e-05	-0.226179	2	chr8	144822283	144822552	#N/A
8799	MK-2206	1053-GDSC1	OV	0.0002521	-0.304582	3	chr17	40834836	40835004	CCR10
8801	Palbociclib	1054-GDSC1	OV	0.001583	0.341525	2	chr1	207140871	207140928	FCAMR
8802	Palbociclib	1054-GDSC1	OV	4.609e-05	-0.251734	5	chr3	48471575	48471902	PLXNB1
8805	Palbociclib	1054-GDSC1	OV	3.325e-08	0.248839	4	chr1	42385160	42385942	HIVEP3
8811	Palbociclib	1054-GDSC1	OV	0.001405	0.225833	2	chr7	41742630	41742796	INHBA
8813	Palbociclib	1054-GDSC1	OV	2.375e-05	0.230127	13	chr7	99155767	99156783	ZNF655
8814	Palbociclib	1054-GDSC1	OV	0.0002807	0.192069	4	chr6	11771473	11771841	C6orf105
8816	Palbociclib	1054-GDSC1	OV	0.00193	0.226766	4	chr11	33744366	33744978	CD59
8817	Palbociclib	1054-GDSC1	OV	0.02227	-0.424087	2	chr1	247587253	247587379	NLRP3
8823	Palbociclib	1054-GDSC1	OV	0.0001231	0.266598	2	chr2	101922427	101922923	RNF149
8827	Palbociclib	1054-GDSC1	OV	0.0006392	0.274852	3	chr11	129992297	129992366	APLP2
8828	Palbociclib	1054-GDSC1	OV	0.03468	0.272858	2	chr3	156807379	156807521	#N/A
8830	Dactolisib	1057-GDSC1	OV	0.001984	0.340405	4	chr6	49518358	49518628	C6orf141
8832	Dactolisib	1057-GDSC1	OV	0.02424	0.309614	2	chr13	114829733	114829834	RASA3
8833	Dactolisib	1057-GDSC1	OV	7.549e-09	-0.410664	13	chr6	30850405	30851530	DDR1
8835	Dactolisib	1057-GDSC1	OV	0.02166	0.343552	3	chr1	78354235	78354407	NEXN
8836	Dactolisib	1057-GDSC1	OV	0.0001132	0.241409	6	chr11	10476494	10476977	AMPD3
8838	Dactolisib	1057-GDSC1	OV	5.293e-06	0.300472	14	chr1	92952103	92952656	GFI1
8839	Dactolisib	1057-GDSC1	OV	0.0001682	0.246262	5	chr10	729479	729957	DIP2C
8841	Dactolisib	1057-GDSC1	OV	5.035e-05	0.263511	5	chr4	76480905	76481300	C4orf26
8842	Dactolisib	1057-GDSC1	OV	0.01048	0.285758	2	chr16	56651356	56651368	MT1L
8843	Dactolisib	1057-GDSC1	OV	0.0001484	0.259894	7	chr3	38035463	38036061	VILL
8844	Dactolisib	1057-GDSC1	OV	0.0003012	0.274688	4	chr1	23521272	23521418	HTR1D
8845	Dactolisib	1057-GDSC1	OV	7.598e-08	-0.309684	10	chr16	58548873	58549800	SETD6
8847	Dactolisib	1057-GDSC1	OV	0.0001334	-0.296237	5	chr12	6484219	6484730	SCNN1A
8848	Dactolisib	1057-GDSC1	OV	9.697e-05	0.33218	5	chr2	1609062	1609661	#N/A
8849	AZD8055	1059-GDSC1	OV	5.153e-06	0.183234	3	chr1	42385581	42385942	HIVEP3
8853	PD0325901	1060-GDSC1	OV	0.000174	-0.293611	6	chr3	147111660	147112439	ZIC4
8855	PD0325901	1060-GDSC1	OV	1.837e-06	0.260209	6	chr1	1713676	1714272	#N/A
8868	PD0325901	1060-GDSC1	OV	0.00014	-0.250111	6	chr2	105470794	105471966	POU3F3
8879	PD0325901	1060-GDSC1	OV	0.008146	-0.260734	3	chr18	7117321	7117791	LAMA1
8884	PD0325901	1060-GDSC1	OV	2.378e-06	0.260978	7	chr7	100463206	100464146	SLC12A9
8891	PD0325901	1060-GDSC1	OV	6.017e-06	0.299803	4	chr7	151078646	151079168	WDR86
8898	PD0325901	1060-GDSC1	OV	2.469e-05	0.330373	4	chr7	2611301	2612102	IQCE
8906	PD0325901	1060-GDSC1	OV	0.0001487	0.230128	9	chr19	16178091	16178571	TPM4
8940	TW 37	1149-GDSC1	OV	0.0001385	-0.177151	7	chr22	42078217	42078724	NHP2L1
8950	Gemcitabine	1190-GDSC2	OV	1.23e-06	0.608085	7	chr12	6442526	6443283	TNFRSF1A
8953	Gemcitabine	1190-GDSC2	OV	0.0001913	-0.437071	4	chr1	23697258	23697657	C1orf213
8961	Gemcitabine	1190-GDSC2	OV	0.0002943	-0.419825	3	chr10	123778998	123779363	TACC2
8962	Gemcitabine	1190-GDSC2	OV	2.207e-08	0.521547	3	chr19	2272716	2273217	OAZ1
8967	Gemcitabine	1190-GDSC2	OV	3.724e-06	0.468835	2	chr22	38710725	38711155	CSNK1E
8977	(5Z)-7-Oxozeaenol	1242-GDSC1	OV	0.0003746	0.298057	3	chr11	129992297	129992366	APLP2
8985	Daporinad	1248-GDSC1	OV	2.539e-05	0.987235	4	chr15	79103007	79103222	ADAMTS7
8986	Daporinad	1248-GDSC1	OV	0.04187	0.53199	2	chr19	2272716	2273051	OAZ1
8992	Daporinad	1248-GDSC1	OV	8.961e-06	0.722209	3	chr7	130582030	130582289	#N/A
8995	Daporinad	1248-GDSC1	OV	0.008415	0.630511	4	chr17	6939282	6939696	SLC16A13
8998	Daporinad	1248-GDSC1	OV	0.04535	0.485592	4	chr12	6442873	6443046	TNFRSF1A
8999	Daporinad	1248-GDSC1	OV	5.862e-08	0.614305	4	chr22	28198218	28198592	MN1
9000	Daporinad	1248-GDSC1	OV	3.323e-06	0.650113	2	chr22	38710725	38711155	CSNK1E
9004	Daporinad	1248-GDSC1	OV	9.648e-05	0.806158	4	chr11	94473668	94474126	#N/A
9005	Daporinad	1248-GDSC1	OV	0.0001533	-0.573201	3	chr10	123778998	123779363	TACC2
9011	Talazoparib	1259-GDSC1	OV	2.218e-07	0.311204	8	chr10	54073047	54073643	DKK1
9016	Etoposide	134-GDSC1	OV	0.007437	-0.357869	6	chr12	322514	322832	SLC6A12
9024	Trametinib	1372-GDSC1	OV	3.071e-06	0.416264	9	chr19	16178091	16178571	TPM4
9026	Trametinib	1372-GDSC1	OV	9.069e-05	0.720543	3	chr7	1626873	1627265	KIAA1908
9027	Trametinib	1372-GDSC1	OV	0.008628	-0.52567	3	chr2	182321786	182322059	ITGA4
9029	Trametinib	1372-GDSC1	OV	0.0001726	-0.478901	4	chr4	93226889	93227271	GRID2
9030	Trametinib	1372-GDSC1	OV	1.716e-05	0.430956	7	chr22	32026380	32026942	PISD
9032	Trametinib	1372-GDSC1	OV	3.739e-06	0.430521	5	chr15	76633086	76633982	ISL2
9049	Dabrafenib	1373-GDSC1	OV	0.01001	-0.278736	3	chr7	155714868	155715136	#N/A
9172	Dabrafenib	1373-GDSC1	OV	5.707e-05	0.677509	3	chr9	140065568	140065973	LRRC26
9286	Dabrafenib	1373-GDSC1	OV	8.46e-06	-0.427002	4	chr10	62491911	62492680	#N/A
9494	Dabrafenib	1373-GDSC1	OV	0.01174	-0.219897	2	chr8	102505293	102505987	GRHL2
9573	Dabrafenib	1373-GDSC1	OV	0.02862	0.327359	5	chr4	154170538	154170823	TRIM2
9719	Dabrafenib	1373-GDSC1	OV	0.009771	-0.415419	3	chr11	57003857	57004295	APLNR
9882	Bleomycin (50 uM)	1378-GDSC1	OV	0.0001089	0.662707	5	chr10	133760655	133761249	PPP2R2D
9883	Bleomycin (50 uM)	1378-GDSC1	OV	0.0003599	-0.412534	3	chr19	1371027	1371282	MUM1
9885	Bleomycin (50 uM)	1378-GDSC1	OV	0.0005421	0.379101	3	chr5	14406585	14406733	TRIO
9886	Bleomycin (50 uM)	1378-GDSC1	OV	2.321e-07	-0.559503	4	chr8	142247864	142248322	#N/A
9887	Bleomycin (50 uM)	1378-GDSC1	OV	3.05e-06	0.666105	7	chr12	6442526	6443283	TNFRSF1A
9891	Bleomycin (50 uM)	1378-GDSC1	OV	0.002491	0.476275	2	chr17	3462255	3462439	TRPV3
9898	Bleomycin (50 uM)	1378-GDSC1	OV	1.271e-05	0.542472	2	chr2	129227604	129228082	#N/A
9899	Bleomycin (50 uM)	1378-GDSC1	OV	1.344e-05	0.441867	5	chr17	46724138	46724776	#N/A
9901	Bleomycin (50 uM)	1378-GDSC1	OV	0.0002202	0.441344	3	chr4	3043199	3043753	#N/A
9902	SN-38	1494-GDSC1	OV	7.521e-06	-0.263257	11	chr1	161008127	161008978	TSTD1
9903	SN-38	1494-GDSC1	OV	2.949e-06	-0.296593	20	chr6	28956226	28956805	#N/A
9904	SN-38	1494-GDSC1	OV	0.0002634	0.32768	5	chr12	54388934	54389478	#N/A
9909	SN-38	1494-GDSC1	OV	8.001e-05	0.299324	6	chr10	14051636	14052029	FRMD4A
9911	SN-38	1494-GDSC1	OV	1.115e-05	0.252121	7	chr11	10476242	10476977	AMPD3
9912	SN-38	1494-GDSC1	OV	0.0003778	0.242212	4	chr6	11771473	11771841	C6orf105
9915	SN-38	1494-GDSC1	OV	3.024e-06	-0.2825	10	chr16	58548873	58549800	SETD6
9917	SN-38	1494-GDSC1	OV	9.613e-06	0.46306	7	chr12	6442526	6443283	TNFRSF1A
9926	Selumetinib	1498-GDSC1	OV	6.492e-05	-0.270927	4	chr5	63986392	63987011	FAM159B
9931	Selumetinib	1498-GDSC1	OV	5.082e-09	-0.22085	18	chr17	46655164	46656094	HOXB4
9932	Selumetinib	1498-GDSC1	OV	0.01032	0.259164	3	chr11	67340709	67340776	#N/A
9941	Selumetinib	1498-GDSC1	OV	1.227e-06	-0.226088	8	chr18	7116700	7118123	LAMA1
9946	Selumetinib	1498-GDSC1	OV	0.006554	-0.200454	4	chr2	105471348	105471966	POU3F3
9951	Selumetinib	1498-GDSC1	OV	0.0006691	0.194382	7	chr22	32026380	32026942	PISD
9953	Selumetinib	1498-GDSC1	OV	0.02601	0.227792	4	chr6	36355127	36355543	ETV7
9981	Selumetinib	1498-GDSC1	OV	0.0003726	-0.275782	11	chr6	133562461	133562777	EYA4
9994	Selumetinib	1498-GDSC1	OV	4.378e-05	-0.263688	5	chr4	81118588	81119300	PRDM8
9996	Selumetinib	1498-GDSC1	OV	0.0001133	-0.222743	8	chr6	26250347	26250937	HIST1H2BH
9998	Selumetinib	1498-GDSC1	OV	9.889e-05	-0.25549	8	chr7	87229722	87230345	ABCB1
10004	Selumetinib	1498-GDSC1	OV	6.498e-12	-0.220465	16	chr6	26271193	26273612	HIST1H3G
10013	Selumetinib	1498-GDSC1	OV	4.163e-06	-0.303721	7	chr15	83775850	83776423	TM6SF1
10020	Selumetinib	1498-GDSC1	OV	2.164e-06	-0.250331	7	chr2	40678618	40679583	SLC8A1
10026	Selumetinib	1498-GDSC1	OV	0.001098	-0.231777	6	chr3	69591633	69592091	#N/A
10030	Selumetinib	1498-GDSC1	OV	0.0006788	0.219145	4	chr7	151078646	151079168	WDR86
10034	Epirubicin	1511-GDSC2	OV	0.0222	-0.203682	3	chr3	57530016	57530209	DNAH12
10041	Epirubicin	1511-GDSC2	OV	0.001841	0.252848	2	chr19	2272716	2273051	OAZ1
10042	Epirubicin	1511-GDSC2	OV	0.0001699	-0.18365	7	chr1	43751270	43751564	C1orf210
10043	Epirubicin	1511-GDSC2	OV	2.013e-06	0.219375	7	chr4	66534538	66535413	EPHA5
10044	Epirubicin	1511-GDSC2	OV	1.222e-06	-0.200389	10	chr16	58548873	58549800	SETD6
10047	Epirubicin	1511-GDSC2	OV	0.003441	-0.297513	2	chr19	46032431	46032529	OPA3
10054	Refametinib	1526-GDSC1	OV	0.0002834	-0.216079	7	chr10	118897194	118897860	VAX1
10057	Refametinib	1526-GDSC1	OV	0.00132	-0.28662	3	chr11	57003857	57004295	APLNR
10072	Refametinib	1526-GDSC1	OV	0.001109	0.192728	8	chr6	31760521	31760826	VARS
10086	Refametinib	1526-GDSC1	OV	0.003704	0.199307	4	chr16	89387014	89387570	ANKRD11
10090	Refametinib	1526-GDSC1	OV	6.419e-06	0.192493	9	chr11	19736150	19737238	LOC100126784
10092	Refametinib	1526-GDSC1	OV	9.902e-06	0.392982	5	chr16	1796333	1797384	MAPK8IP3
10097	Refametinib	1526-GDSC1	OV	0.0001967	0.192489	7	chr7	100463206	100464146	SLC12A9
10106	Refametinib	1526-GDSC1	OV	2.296e-05	-0.192106	18	chr17	46655164	46656094	HOXB4
10108	Refametinib	1526-GDSC1	OV	8.182e-06	0.213464	6	chr1	1713676	1714272	#N/A
10112	Refametinib	1526-GDSC1	OV	0.0009256	-0.202292	8	chr6	26250347	26250937	HIST1H2BH
10122	Refametinib	1526-GDSC1	OV	0.0004535	-0.179007	10	chr7	101005832	101006309	EMID2
10125	Refametinib	1526-GDSC1	OV	0.02889	-0.214507	4	chr1	236849942	236850233	ACTN2
10128	Refametinib	1526-GDSC1	OV	2.448e-10	-0.262509	17	chr10	60935663	60937258	PHYHIPL
10131	Refametinib	1526-GDSC1	OV	0.001141	0.258121	4	chr17	39680217	39680663	KRT19
10132	Refametinib	1526-GDSC1	OV	0.0005178	0.272329	7	chr3	131080483	131080928	NUDT16P
10135	Refametinib	1526-GDSC1	OV	9.88e-12	-0.212866	16	chr6	26271193	26273612	HIST1H3G
10137	Pevonedistat	1529-GDSC2	OV	6.126e-06	-0.352453	6	chr15	96596177	96596925	#N/A
10140	Pevonedistat	1529-GDSC2	OV	9.643e-05	0.424464	2	chr19	2272716	2273051	OAZ1
10141	Pevonedistat	1529-GDSC2	OV	1.831e-05	0.374321	2	chr22	38710725	38711155	CSNK1E
10142	Pevonedistat	1529-GDSC2	OV	4.85e-05	-0.582536	3	chr6	31090929	31091384	PSORS1C1
10144	Pevonedistat	1529-GDSC2	OV	1.743e-07	0.519711	7	chr12	6442526	6443283	TNFRSF1A
10306	Sapatinib	1549-GDSC2	OV	5.903e-05	-0.286815	5	chr1	78354235	78354840	NEXN
10518	Taselisib	1561-GDSC2	OV	9.925e-05	-0.27763	5	chr19	48774640	48775233	ZNF114
10525	Taselisib	1561-GDSC2	OV	0.0002753	-0.285312	5	chr4	40751843	40752416	NSUN7
10530	SCH772984	1564-GDSC2	OV	3.37e-06	-0.283426	5	chr15	101389700	101390260	#N/A
10533	SCH772984	1564-GDSC2	OV	0.0002315	-0.252999	7	chr15	26108084	26108413	ATP10A
10543	OSU-03012	167-GDSC1	OV	0.0001068	-0.214568	6	chr4	40632299	40632861	RBM47
10550	5-Fluorouracil	179-GDSC1	OV	0.001672	-0.23036	5	chr1	161008297	161008706	TSTD1
10554	5-Fluorouracil	179-GDSC1	OV	0.0003108	0.216593	4	chr1	23521272	23521418	HTR1D
10555	5-Fluorouracil	179-GDSC1	OV	3.975e-05	0.215585	11	chr6	28303923	28304452	ZNF323
10556	5-Fluorouracil	179-GDSC1	OV	6.364e-06	0.244884	3	chr19	2272716	2273217	OAZ1
10557	5-Fluorouracil	179-GDSC1	OV	0.02366	0.214425	4	chr12	6442873	6443046	TNFRSF1A
10564	Acetalax	1804-GDSC2	OV	2.652e-05	-0.367789	5	chr3	42201314	42201650	TRAK1
10565	Acetalax	1804-GDSC2	OV	1.048e-05	-0.340837	7	chr10	43892790	43892957	HNRNPF
10575	Topotecan	1808-GDSC2	OV	0.002535	0.167348	3	chr12	122243755	122244224	SETD1B
10578	Topotecan	1808-GDSC2	OV	2.504e-05	0.203113	10	chr6	31507701	31508319	BAT1
10579	Topotecan	1808-GDSC2	OV	1.238e-07	0.223879	6	chr1	226925082	226925752	ITPKB
10580	Topotecan	1808-GDSC2	OV	0.0004383	0.16403	4	chr16	67876973	67877414	CENPT
10582	Topotecan	1808-GDSC2	OV	0.01221	0.162362	2	chr14	45432309	45432459	KLHL28
10585	Topotecan	1808-GDSC2	OV	2.646e-05	0.170715	4	chr19	12831659	12832213	TNPO2
10592	Topotecan	1808-GDSC2	OV	0.003176	0.18985	4	chr16	29820119	29820516	MAZ
10593	Topotecan	1808-GDSC2	OV	8.817e-06	-0.321589	4	chr19	35329641	35330244	#N/A
10606	Teniposide	1809-GDSC2	OV	0.0002306	-0.223869	2	chr19	1455356	1455514	APC2
10607	Teniposide	1809-GDSC2	OV	0.01176	0.289551	2	chr2	172966180	172966429	DLX2
10614	Teniposide	1809-GDSC2	OV	0.0006105	-0.308292	2	chr20	821854	822199	FAM110A
10616	Teniposide	1809-GDSC2	OV	0.001558	-0.204523	8	chr2	27530670	27531245	UCN
10618	Teniposide	1809-GDSC2	OV	0.002969	-0.197329	2	chr3	120401058	120401096	HGD
10621	Teniposide	1809-GDSC2	OV	0.001555	-0.212699	4	chr8	74332435	74332830	STAU2
10625	Teniposide	1809-GDSC2	OV	0.0007344	-0.199921	3	chr10	123778998	123779363	TACC2
10634	Teniposide	1809-GDSC2	OV	0.004062	-0.180424	5	chr5	140864276	140864594	PCDHGA4
10653	Teniposide	1809-GDSC2	OV	0.001339	0.202646	3	chr22	46367617	46368026	WNT7B
10655	Teniposide	1809-GDSC2	OV	0.001219	0.231341	2	chr19	2272716	2273051	OAZ1
10656	Teniposide	1809-GDSC2	OV	0.001126	0.218085	3	chr17	27049557	27050043	RPL23A
10672	Teniposide	1809-GDSC2	OV	0.0005645	-0.216854	2	chr22	20785148	20785766	SCARF2
10681	Teniposide	1809-GDSC2	OV	6.558e-05	0.184434	5	chr10	57389676	57390307	#N/A
10684	Vincristine	1818-GDSC2	OV	1.598e-05	-0.441754	7	chr20	42187103	42187838	SGK2
10720	ABT737	1910-GDSC2	OV	2.693e-07	-0.213753	5	chr7	104624178	104624891	#N/A
10722	Dactinomycin	1911-GDSC2	OV	0.004448	-0.44383	2	chr1	145727720	145727763	PDZK1
10725	Sepantronium bromide	1941-GDSC2	OV	6.367e-07	-0.300991	5	chr13	22615049	22615335	#N/A
10750	Tipifarnib	204-GDSC1	OV	2.925e-06	0.406667	8	chr8	17270604	17271120	MTMR7
10780	Ispinesib Mesylate	208-GDSC1	OV	0.002192	0.325297	2	chr15	68121028	68121564	LBXCOR1
10814	Ispinesib Mesylate	208-GDSC1	OV	2.074e-07	-0.871	7	chr19	18117919	18118881	ARRDC2
10854	Ispinesib Mesylate	208-GDSC1	OV	1.217e-07	-0.353755	11	chr8	95961492	95962464	TP53INP1
10886	ZSTK474	223-GDSC1	OV	0.0001088	-0.333693	2	chr1	247579131	247579313	NLRP3
10888	ZSTK474	223-GDSC1	OV	9.311e-06	-0.291529	5	chr2	7017571	7018154	RSAD2
10890	ZSTK474	223-GDSC1	OV	2.704e-07	-0.265357	7	chr7	48129444	48130198	UPP1
10891	ZSTK474	223-GDSC1	OV	0.00611	-0.302344	3	chr11	2846932	2847259	KCNQ1
10892	AS605240	224-GDSC1	OV	0.007794	0.329736	3	chr3	183959465	183959747	VWA5B2
10893	AS605240	224-GDSC1	OV	8.98e-05	0.276906	4	chr2	55450577	55450875	C2orf63
10901	Genentech Cpd 10	225-GDSC1	OV	0.0003727	-0.301571	4	chr9	34457129	34457501	C9orf25
10955	Genentech Cpd 10	225-GDSC1	OV	2.593e-06	0.505931	4	chr5	92931401	92932482	#N/A
10989	QL-XII-47	235-GDSC1	OV	2.265e-07	0.386642	9	chr15	90039409	90039910	RHCG
10997	ACY-1215	264-GDSC1	OV	0.0003519	-0.291623	3	chr14	62035431	62035586	#N/A
11001	ACY-1215	264-GDSC1	OV	0.0001555	-0.226434	8	chr12	25055108	25055677	BCAT1
11002	ACY-1215	264-GDSC1	OV	8.12e-08	-0.243879	9	chr2	74668477	74669517	RTKN
11044	CUDC-101	273-GDSC1	OV	0.002633	-0.365398	5	chr6	32116317	32116654	PRRT1
11083	Pelitinib	282-GDSC1	OV	3.599e-07	-0.188001	6	chr3	64210991	64211660	PRICKLE2
11103	Pelitinib	282-GDSC1	OV	0.005796	-0.189874	5	chr19	49646093	49646247	PPFIA3
11225	OSI-027	299-GDSC1	OV	4.472e-07	0.376116	13	chr14	102026086	102026954	DIO3
11237	CX-5461	300-GDSC1	OV	0.01573	0.246338	2	chr17	6616351	6616426	SLC13A5
11240	CX-5461	300-GDSC1	OV	1.956e-06	0.220706	6	chr7	19146555	19147488	#N/A
11252	CX-5461	300-GDSC1	OV	1.106e-08	-0.227981	11	chr1	161008127	161008978	TSTD1
11255	CX-5461	300-GDSC1	OV	0.0001594	0.205929	6	chr5	127873980	127874826	FBN2
11256	CX-5461	300-GDSC1	OV	9.816e-05	0.205021	5	chr18	53447211	53447842	#N/A
11262	TPCA-1	305-GDSC1	OV	8.899e-06	-0.179021	6	chr19	43979316	43979740	PHLDB3
11264	TPCA-1	305-GDSC1	OV	1.594e-06	0.183559	8	chr2	198650880	198651577	BOLL
11271	Fedratinib	306-GDSC1	OV	0.01848	0.21159	2	chr19	3595832	3595997	TBXA2R
11300	THZ-2-49	344-GDSC1	OV	0.0003688	0.442997	5	chr1	63792134	63792696	#N/A
11317	CI-1033	362-GDSC1	OV	3.958e-06	0.217306	11	chr8	102503892	102505294	GRHL2
11318	CI-1033	362-GDSC1	OV	0.0005884	-0.222898	8	chr6	149806077	149806636	ZC3H12D
11322	CI-1033	362-GDSC1	OV	0.00983	-0.233584	3	chr3	64211155	64211329	PRICKLE2
11323	CI-1033	362-GDSC1	OV	0.0001454	-0.46305	4	chr8	103613080	103613430	#N/A
11325	CI-1033	362-GDSC1	OV	0.0004322	-0.338635	5	chr17	79393463	79393719	BAHCC1
11326	CI-1033	362-GDSC1	OV	0.0002983	-0.350958	9	chr19	19738836	19739415	LPAR2
11333	CI-1033	362-GDSC1	OV	0.01621	-0.222473	3	chr10	729479	729847	DIP2C
11338	CI-1033	362-GDSC1	OV	4.724e-05	0.28042	3	chr11	34642303	34642886	EHF
11367	PF-00299804	363-GDSC1	OV	0.00301	-0.259795	5	chr19	49646093	49646247	PPFIA3
11435	PF-00299804	363-GDSC1	OV	0.0001319	-0.32218	6	chr19	8429034	8429615	ANGPTL4
11480	TWS119	366-GDSC1	OV	0.02094	-0.298294	2	chr4	4857885	4858060	#N/A
11482	TWS119	366-GDSC1	OV	2.9e-05	-0.178927	9	chr7	150020206	150020882	LRRC61
11487	Torin 2	371-GDSC1	OV	1.496e-06	-0.55932	5	chr17	81047183	81047942	METRNL
11488	Torin 2	371-GDSC1	OV	3.136e-05	-0.51565	6	chr19	46001550	46002124	FLJ40125
11492	Torin 2	371-GDSC1	OV	0.0001372	0.672157	3	chr7	5567862	5568412	ACTB
11493	Torin 2	371-GDSC1	OV	0.0005859	-0.457991	4	chr17	48194500	48194940	SAMD14
11495	Torin 2	371-GDSC1	OV	0.0001493	0.480974	3	chr20	59828528	59829061	CDH4
11517	AST-1306	381-GDSC1	OV	0.0002093	-0.295952	5	chr17	79393463	79393719	BAHCC1
11560	AST-1306	381-GDSC1	OV	1.805e-06	-0.266728	10	chr2	220083306	220083952	ABCB6
11563	AST-1306	381-GDSC1	OV	0.01297	-0.206475	4	chr3	64211155	64211465	PRICKLE2
11594	Trichostatin A	437-GDSC1	OV	0.0003433	-0.202101	6	chr17	7165831	7166294	CLDN7
11601	CD532	449-GDSC1	OV	5.507e-05	-0.178087	9	chr1	161008297	161008827	TSTD1
11602	CD532	449-GDSC1	OV	2.34e-05	-0.238937	8	chr1	40782458	40783061	COL9A2
11609	CD532	449-GDSC1	OV	0.002741	-0.136492	5	chr5	140864276	140864594	PCDHGA4
11614	CD532	449-GDSC1	OV	2.109e-05	0.153548	8	chr2	66666470	66667591	MEIS1
11615	ARRY-520	474-GDSC1	OV	0.0001622	0.373779	5	chr5	140207460	140208078	PCDHA2
11620	ARRY-520	474-GDSC1	OV	4.915e-05	0.471374	7	chr2	177029608	177030229	HOXD3
11631	SB505124	476-GDSC1	OV	2.569e-05	-0.250295	6	chr19	20011538	20012150	ZNF93
11635	SB505124	476-GDSC1	OV	0.03809	-0.268093	1	chr14	101942203	101942204	#N/A
11673	LDN-193189	478-GDSC1	OV	3.471e-05	-0.142187	4	chr16	3414983	3415312	#N/A
11682	LDN-193189	478-GDSC1	OV	0.0002645	0.18309	2	chr21	27944586	27944780	CYYR1
11701	Docetaxel	1007-GDSC2	NB	5.985e-06	-0.228397	6	chr5	180258154	180258769	LOC729678
11702	Docetaxel	1007-GDSC2	NB	1.071e-05	-0.178911	9	chr3	32859099	32860005	TRIM71
11705	Navitoclax	1011-GDSC1	NB	0.0002569	-0.475997	2	chr18	711840	712251	ENOSF1
11708	Navitoclax	1011-GDSC1	NB	5.434e-06	-0.517945	4	chr8	82193449	82193705	FABP5
11710	Navitoclax	1011-GDSC1	NB	0.0002198	-0.277009	9	chr3	139258295	139259436	RBP1
11714	Navitoclax	1011-GDSC1	NB	8.428e-05	-0.42945	9	chr15	91473059	91473570	UNC45A
11716	Navitoclax	1011-GDSC1	NB	1.138e-08	-0.531382	7	chr3	67704629	67705286	SUCLG2
11721	Navitoclax	1011-GDSC1	NB	2.27e-06	-0.49609	2	chr10	103453901	103454254	FBXW4
11724	Navitoclax	1011-GDSC1	NB	2.832e-06	-0.324508	10	chr19	7553324	7554202	PEX11G
11726	Navitoclax	1011-GDSC1	NB	1.164e-08	-0.512642	12	chr10	54073445	54074789	DKK1
11730	Navitoclax	1011-GDSC2	NB	1.442e-05	0.538271	4	chr19	2302401	2302872	LINGO3
11731	Navitoclax	1011-GDSC2	NB	8.634e-08	0.6131	6	chr11	69516939	69518004	FGF19
11736	Vorinostat	1012-GDSC2	NB	1.463e-05	0.149904	6	chr15	68127656	68128634	#N/A
11739	Refametinib	1014-GDSC1	NB	0.00039	-0.577122	3	chr17	7107939	7108469	DLG4
11743	Refametinib	1014-GDSC1	NB	6.392e-06	0.588219	7	chr11	843897	844401	TSPAN4
11745	Refametinib	1014-GDSC1	NB	5.594e-05	0.369598	4	chr7	120629051	120629639	C7orf58
11750	Refametinib	1014-GDSC1	NB	0.001275	0.597604	2	chr6	74289980	74290221	#N/A
11751	Refametinib	1014-GDSC1	NB	3.557e-05	0.616905	2	chr11	108829142	108829472	#N/A
11756	Refametinib	1014-GDSC1	NB	0.03352	0.606134	1	chr13	76291075	76291076	LMO7
11758	Refametinib	1014-GDSC1	NB	8.112e-07	0.547366	3	chr17	78735324	78735597	RPTOR
11759	Refametinib	1014-GDSC1	NB	0.04745	0.619334	1	chr11	112028288	112028289	IL18
11764	Refametinib	1014-GDSC1	NB	0.0002377	-0.492943	6	chr19	35842171	35842854	FFAR1
11774	Refametinib	1014-GDSC1	NB	0.0002569	0.811602	4	chr7	73417185	73417265	#N/A
11784	Refametinib	1014-GDSC1	NB	0.01019	0.68608	1	chr2	190151266	190151267	#N/A
11789	Refametinib	1014-GDSC1	NB	0.0001709	0.660874	2	chr2	220154319	220154780	PTPRN
11790	Refametinib	1014-GDSC1	NB	7.029e-09	0.497019	5	chr17	57915665	57916644	TMEM49
11794	Refametinib	1014-GDSC1	NB	0.00596	0.605921	2	chr19	1102627	1102676	GPX4
11821	CI-1040	1015-GDSC1	NB	0.0004232	0.338311	4	chr17	57915665	57915774	TMEM49
11839	CI-1040	1015-GDSC1	NB	0.0006297	-0.312579	3	chr16	86489326	86489791	#N/A
11853	CI-1040	1015-GDSC1	NB	5.463e-07	0.528685	5	chr1	12609616	12610105	#N/A
11855	CI-1040	1015-GDSC1	NB	1.631e-05	0.662945	4	chr7	73417185	73417265	#N/A
11856	CI-1040	1015-GDSC1	NB	0.0003091	0.372021	3	chr17	78735324	78735597	RPTOR
11868	CI-1040	1015-GDSC1	NB	0.001175	0.375793	4	chr1	153581535	153581794	S100A16
11896	CI-1040	1015-GDSC1	NB	0.0001662	-0.453116	3	chr17	7107939	7108469	DLG4
11900	CI-1040	1015-GDSC1	NB	0.005742	0.3981	3	chr6	158404061	158404122	SYNJ2
11904	Temsirolimus	1016-GDSC1	NB	0.02054	-0.428465	2	chr19	15083916	15084303	SLC1A6
11908	Temsirolimus	1016-GDSC1	NB	4.96e-08	-0.416838	9	chr10	26726877	26727599	APBB1IP
11911	Temsirolimus	1016-GDSC1	NB	0.0001993	-0.436699	5	chr11	2036573	2037174	#N/A
11920	AZD7762	1022-GDSC2	NB	2.524e-05	-0.212657	7	chr11	93583253	93583764	C11orf90
11925	AZD7762	1022-GDSC2	NB	2.314e-05	-0.181332	5	chr1	98519101	98519907	#N/A
11926	AZD7762	1022-GDSC2	NB	0.0001486	0.213322	3	chr1	44703750	44704074	ERI3
11932	Lestaurtinib	1024-GDSC1	NB	2.418e-05	0.32682	8	chr16	69140892	69141479	HAS3
11937	Lestaurtinib	1024-GDSC1	NB	0.001193	0.373586	5	chr2	80530431	80530949	CTNNA2
11939	Lestaurtinib	1024-GDSC1	NB	0.000226	0.338642	6	chr19	41882232	41882742	TMEM91
11946	Lestaurtinib	1024-GDSC1	NB	4.103e-05	0.471152	11	chr19	17392161	17392924	ANKLE1
11948	Lestaurtinib	1024-GDSC1	NB	0.001252	0.261322	7	chr2	201980838	201981396	CFLAR
11952	Lestaurtinib	1024-GDSC1	NB	0.0434	0.316897	3	chr3	120003884	120004268	#N/A
11957	Bortezomib	104-GDSC1	NB	0.0001618	0.238856	2	chr10	124901928	124902845	#N/A
11958	Bortezomib	104-GDSC1	NB	1.123e-06	0.293546	5	chr3	42201314	42201650	TRAK1
11975	PD0325901	1060-GDSC1	NB	0.0001536	0.573584	4	chr6	31705963	31706345	MSH5
11978	PD0325901	1060-GDSC1	NB	1.017e-08	0.599785	6	chr1	12609308	12610105	#N/A
11983	PD0325901	1060-GDSC1	NB	0.0006351	0.469102	6	chr6	30737007	30737456	#N/A
11985	PD0325901	1060-GDSC1	NB	8.715e-06	0.516331	4	chr7	23387365	23387863	IGF2BP3
11987	PD0325901	1060-GDSC1	NB	0.001107	0.34703	4	chr2	65593761	65594022	SPRED2
11999	PD0325901	1060-GDSC1	NB	0.001517	0.52243	2	chr6	74289980	74290221	#N/A
12008	PD0325901	1060-GDSC1	NB	0.009371	0.449717	3	chr6	158404061	158404122	SYNJ2
12014	PD0325901	1060-GDSC1	NB	0.0003343	-0.509128	3	chr17	7107939	7108469	DLG4
12017	PD0325901	1060-GDSC1	NB	0.00112	0.430248	4	chr1	153581535	153581794	S100A16
12025	PD0325901	1060-GDSC1	NB	9.081e-06	0.459544	3	chr17	78735324	78735597	RPTOR
12041	PD0325901	1060-GDSC1	NB	0.01056	0.621591	2	chr20	37054880	37054901	LOC388796
12049	PD0325901	1060-GDSC1	NB	0.003615	0.421171	3	chr3	181445385	181445648	SOX2OT
12061	PD0325901	1060-GDSC1	NB	0.002316	0.498509	2	chr8	145022842	145023014	PLEC1
12073	PD0325901	1060-GDSC1	NB	0.001031	0.377577	4	chr17	57915665	57915774	TMEM49
12081	PD0325901	1060-GDSC1	NB	0.0006309	0.46589	3	chr12	105956397	105956479	#N/A
12084	PD0325901	1060-GDSC1	NB	0.00357	0.654764	4	chr7	73417185	73417265	#N/A
12085	PD0325901	1060-GDSC1	NB	3.59e-07	0.365329	7	chr12	85671811	85673222	ALX1
12091	Obatoclax Mesylate	1068-GDSC2	NB	1.782e-05	-0.22036	4	chr5	41509352	41509935	PLCXD3
12093	HG-5-113-01	1142-GDSC1	NB	0.03018	0.343278	7	chr13	113698931	113699017	MCF2L
12094	HG-5-113-01	1142-GDSC1	NB	0.02359	0.30623	5	chr11	86383182	86383256	ME3
12095	TW 37	1149-GDSC1	NB	0.04245	0.420302	2	chr12	57632120	57632418	NDUFA4L2
12098	QL-VIII-58	1166-GDSC1	NB	1.349e-05	0.427181	10	chr3	38179815	38180433	ACAA1
12100	QL-VIII-58	1166-GDSC1	NB	1.447e-07	0.373549	4	chr15	76631894	76633982	ISL2
12101	MK-1775	1179-GDSC2	NB	2.305e-05	-0.152442	3	chr1	98519101	98519662	#N/A
12117	GSK269962A	1192-GDSC1	NB	1.253e-06	0.414388	9	chr4	4866946	4868442	#N/A
12134	(5Z)-7-Oxozeaenol	1242-GDSC1	NB	8.943e-05	-0.438411	2	chr18	19757890	19758222	GATA6
12137	(5Z)-7-Oxozeaenol	1242-GDSC1	NB	2.117e-06	0.393935	6	chr15	90455635	90456249	C15orf38
12139	(5Z)-7-Oxozeaenol	1242-GDSC1	NB	2.195e-12	0.508665	10	chr6	100913923	100915806	#N/A
12145	(5Z)-7-Oxozeaenol	1242-GDSC1	NB	1.952e-05	0.488368	3	chr11	46259470	46260046	#N/A
12151	(5Z)-7-Oxozeaenol	1242-GDSC1	NB	8.18e-06	0.39225	7	chr1	197880384	197881328	LHX9
12152	(5Z)-7-Oxozeaenol	1242-GDSC1	NB	1.855e-05	0.454511	9	chr6	30720080	30720492	#N/A
12153	AZ960	1250-GDSC2	NB	0.00923	0.278308	2	chr6	99292170	99292287	#N/A
12155	rTRAIL	1261-GDSC1	NB	0.0002347	0.265699	5	chr8	22735111	22735479	PEBP4
12171	rTRAIL	1261-GDSC1	NB	2.233e-05	-0.434645	1	chr19	54137365	54137366	DPRX
12194	rTRAIL	1261-GDSC1	NB	0.0002877	0.222402	3	chr2	176988939	176989486	HOXD9
12196	rTRAIL	1261-GDSC1	NB	3.098e-06	-0.270191	4	chr16	86225475	86225917	#N/A
12197	rTRAIL	1261-GDSC1	NB	0.000601	-0.256687	3	chr11	5653254	5653406	TRIM34
12200	Trametinib	1372-GDSC1	NB	1.941e-05	0.855749	5	chr1	223888869	223889346	CAPN2
12201	Trametinib	1372-GDSC1	NB	1.253e-05	0.616258	6	chr7	120628658	120629639	C7orf58
12203	Trametinib	1372-GDSC1	NB	0.001257	0.81879	1	chr5	99931437	99931438	#N/A
12204	Trametinib	1372-GDSC1	NB	0.0001908	0.862054	2	chr12	6662581	6663050	IFFO1
12205	Trametinib	1372-GDSC1	NB	4.054e-06	0.812848	5	chr2	65593761	65594479	SPRED2
12206	Trametinib	1372-GDSC1	NB	3.865e-06	0.710283	2	chr10	112260509	112260868	DUSP5
12207	Trametinib	1372-GDSC1	NB	0.04012	0.785617	1	chr2	9705768	9705769	#N/A
12208	Trametinib	1372-GDSC1	NB	0.008425	0.874844	1	chr6	37598264	37598265	#N/A
12209	Trametinib	1372-GDSC1	NB	0.004548	0.952828	1	chr5	132581310	132581311	FSTL4
12211	Trametinib	1372-GDSC1	NB	6.557e-05	0.952138	2	chr6	74289464	74289981	#N/A
12212	Trametinib	1372-GDSC1	NB	0.01443	0.788199	1	chr2	178109973	178109974	NFE2L2
12215	Trametinib	1372-GDSC1	NB	0.002055	0.788264	2	chr8	145022842	145023014	PLEC1
12219	Trametinib	1372-GDSC1	NB	0.002778	0.591539	7	chr11	86382900	86383301	ME3
12220	Trametinib	1372-GDSC1	NB	0.003322	0.524089	5	chr4	99851060	99851282	EIF4E
12222	Trametinib	1372-GDSC1	NB	0.0002927	0.551088	3	chr14	74036128	74036745	ACOT2
12224	Trametinib	1372-GDSC1	NB	0.007771	0.807085	1	chr12	94019073	94019074	#N/A
12226	Trametinib	1372-GDSC1	NB	0.00884	0.899044	1	chr2	190151266	190151267	#N/A
12232	Trametinib	1372-GDSC1	NB	0.002002	0.906417	2	chr19	1102627	1102676	GPX4
12238	Trametinib	1372-GDSC1	NB	0.0002185	0.638903	4	chr17	57915665	57915774	TMEM49
12239	Trametinib	1372-GDSC1	NB	0.0007032	-0.824749	2	chr11	850952	851049	TSPAN4
12240	Trametinib	1372-GDSC1	NB	2.035e-06	0.629205	9	chr3	122399344	122400007	PARP14
12241	Trametinib	1372-GDSC1	NB	1.304e-05	0.953995	5	chr15	67417860	67418429	SMAD3
12243	Trametinib	1372-GDSC1	NB	1.56e-08	0.673944	10	chr10	3823758	3825032	KLF6
12245	Trametinib	1372-GDSC1	NB	1.362e-08	0.781119	3	chr17	78735324	78735597	RPTOR
12250	Trametinib	1372-GDSC1	NB	0.001114	0.81079	5	chr2	202122587	202122833	CASP8
12256	Trametinib	1372-GDSC1	NB	0.0003545	0.750887	2	chr11	65682960	65683544	#N/A
12259	Trametinib	1372-GDSC1	NB	0.03066	0.87932	1	chr8	124529273	124529274	FBXO32
12260	Trametinib	1372-GDSC1	NB	9.501e-07	0.728088	8	chr2	182521378	182521927	CERKL
12261	Trametinib	1372-GDSC1	NB	0.03879	0.886456	1	chr15	70574295	70574296	#N/A
12262	Trametinib	1372-GDSC1	NB	0.01294	0.742029	1	chr6	80838251	80838252	BCKDHB
12263	Trametinib	1372-GDSC1	NB	0.0453	0.804233	1	chr9	128307578	128307579	MAPKAP1
12266	Trametinib	1372-GDSC1	NB	0.003567	0.734136	2	chr9	114361338	114361412	PTGR1
12268	Trametinib	1372-GDSC1	NB	0.0003812	0.631501	3	chr14	23356059	23356615	REM2
12269	Trametinib	1372-GDSC1	NB	0.002097	0.680987	3	chr1	156631235	156631249	#N/A
12274	Trametinib	1372-GDSC2	NB	1.454e-05	0.637289	4	chr7	51539323	51539679	#N/A
12275	Trametinib	1372-GDSC2	NB	0.0001534	1.16414	2	chr1	21913458	21913558	#N/A
12300	Vinorelbine	140-GDSC1	NB	0.0124	-0.317743	2	chr14	60952405	60952600	C14orf39
12305	Vinorelbine	140-GDSC1	NB	0.01291	-0.271741	2	chr2	232546142	232546382	#N/A
12311	Selumetinib	1498-GDSC1	NB	0.00157	-0.330688	3	chr22	28073997	28074147	#N/A
12327	Selumetinib	1498-GDSC1	NB	0.04855	0.545334	1	chr6	37598264	37598265	#N/A
12330	Selumetinib	1498-GDSC1	NB	1.898e-08	0.461006	6	chr19	36247523	36248078	HSPB6
12332	Selumetinib	1498-GDSC1	NB	1.322e-05	0.577166	2	chr2	220154319	220154780	PTPRN
12339	Selumetinib	1498-GDSC1	NB	0.005659	0.499753	1	chr9	128307578	128307579	MAPKAP1
12356	Selumetinib	1498-GDSC1	NB	0.0004357	0.491189	3	chr14	101449839	101450262	SNORD114-23
12359	Selumetinib	1498-GDSC1	NB	5.283e-05	0.475644	2	chr1	55047332	55047737	ACOT11
12360	Selumetinib	1498-GDSC1	NB	3.712e-05	0.669084	8	chr17	75315108	75315668	SEPT9
12361	Selumetinib	1498-GDSC1	NB	0.0002494	0.563847	1	chr7	43652643	43652644	STK17A
12367	Selumetinib	1498-GDSC1	NB	1.053e-05	0.51932	2	chr8	145022842	145023014	PLEC1
12370	Selumetinib	1498-GDSC1	NB	3.033e-07	-0.448686	4	chr12	94580329	94580932	PLXNC1
12379	Selumetinib	1498-GDSC1	NB	4.042e-06	0.567531	5	chr15	67417860	67418429	SMAD3
12394	Selumetinib	1498-GDSC1	NB	0.001207	0.427409	2	chr3	42103138	42103368	#N/A
12405	Selumetinib	1498-GDSC1	NB	4.464e-05	0.460264	2	chr8	103741780	103742124	#N/A
12408	Selumetinib	1498-GDSC1	NB	8.41e-05	-0.364136	2	chr17	17626790	17627195	RAI1
12413	Selumetinib	1498-GDSC1	NB	0.0005348	0.502251	2	chr11	47437783	47438069	SLC39A13
12419	Pevonedistat	1529-GDSC2	NB	2.344e-05	-0.51321	7	chr2	198650880	198651499	BOLL
12421	Pevonedistat	1529-GDSC2	NB	2.227e-05	0.442653	4	chr2	65217211	65217624	SLC1A4
12422	Pevonedistat	1529-GDSC2	NB	2.87e-05	-0.458468	3	chr5	176046497	176046981	#N/A
12424	Pevonedistat	1529-GDSC2	NB	1.997e-07	0.532615	4	chr1	871980	872738	SAMD11
12425	Pevonedistat	1529-GDSC2	NB	6.494e-05	-0.351042	23	chr6	31782711	31783483	HSPA1A
12429	Pevonedistat	1529-GDSC2	NB	0.001154	0.46895	4	chr7	1481453	1482164	MICALL2
12434	Taselisib	1561-GDSC2	NB	0.001623	0.277404	4	chr7	51539323	51539679	#N/A
12445	SCH772984	1564-GDSC2	NB	2.003e-05	0.455303	4	chr7	51539323	51539679	#N/A
12448	JNK-9L	157-GDSC1	NB	0.007	0.260207	7	chr22	45148285	45148490	ARHGAP8
12473	DMOG	165-GDSC1	NB	1.655e-05	0.421921	7	chr8	27182871	27183343	PTK2B
12474	DMOG	165-GDSC1	NB	1.382e-08	-0.46858	6	chr1	66999304	66999930	SGIP1
12491	DMOG	165-GDSC1	NB	0.009854	0.545823	2	chr11	279950	280446	NLRP6
12495	DMOG	165-GDSC1	NB	0.0003639	-0.307089	9	chr11	108368619	108369407	KDELC2
12499	DMOG	165-GDSC1	NB	2.11e-06	0.399246	11	chr10	28033840	28034857	MKX
12507	DMOG	165-GDSC1	NB	0.0001156	0.384199	7	chr7	45197251	45197728	RAMP3
12510	DMOG	165-GDSC1	NB	0.04457	0.463724	2	chr20	25065207	25065419	#N/A
12518	DMOG	165-GDSC1	NB	0.0005298	0.29807	3	chr22	24820090	24820656	#N/A
12534	OSU-03012	167-GDSC1	NB	7.291e-05	0.196882	4	chr2	242549431	242549944	THAP4
12539	Shikonin	170-GDSC1	NB	2.675e-06	0.301104	5	chr3	160475035	160475337	PPM1L
12540	FH535	173-GDSC1	NB	7.49e-06	0.25127	10	chr20	42544648	42545100	TOX2
12541	BAY-61-3606	178-GDSC1	NB	0.01569	-0.188763	2	chr19	49575664	49576057	KCNA7
12543	BAY-61-3606	178-GDSC1	NB	0.0003524	0.15409	7	chr11	67070738	67071323	SSH3
12546	5-Fluorouracil	179-GDSC1	NB	3.719e-11	0.362626	9	chr1	87617142	87618314	LOC339524
12558	ABT737	1910-GDSC2	NB	2.053e-06	1.05912	4	chr1	157948536	157948894	#N/A
12559	ABT737	1910-GDSC2	NB	0.002298	0.552444	3	chr11	69517299	69517842	FGF19
12560	ABT737	1910-GDSC2	NB	0.02399	-0.713878	3	chr8	82193449	82193473	FABP5
12566	Dactinomycin	1911-GDSC2	NB	1.134e-06	0.557723	7	chr6	99292170	99292839	#N/A
12575	Phenformin	196-GDSC1	NB	0.04284	0.360799	1	chr1	101509557	101509558	#N/A
12586	Phenformin	196-GDSC1	NB	0.01176	0.319286	1	chr11	10921186	10921187	#N/A
12593	Phenformin	196-GDSC1	NB	7.029e-06	0.336644	5	chr1	223888869	223889346	CAPN2
12597	Phenformin	196-GDSC1	NB	0.001042	0.318669	1	chr12	109227237	109227238	SSH1
12598	Phenformin	196-GDSC1	NB	6.432e-08	0.374025	3	chr6	74289464	74290221	#N/A
12605	Phenformin	196-GDSC1	NB	0.002979	0.314921	1	chr3	124705145	124705146	HEG1
12609	Phenformin	196-GDSC1	NB	3.787e-06	0.309251	2	chr11	65682960	65683544	#N/A
12611	Phenformin	196-GDSC1	NB	8.896e-05	0.397903	2	chr3	45052889	45053352	EXOSC7
12613	Phenformin	196-GDSC1	NB	0.001984	0.278241	3	chr6	158404061	158404122	SYNJ2
12621	Phenformin	196-GDSC1	NB	0.0004952	0.323172	3	chr17	75319751	75320036	SEPT9
12622	Phenformin	196-GDSC1	NB	0.0004473	0.376185	1	chr5	171185324	171185325	#N/A
12625	Phenformin	196-GDSC1	NB	6.833e-05	0.443346	4	chr7	73417185	73417265	#N/A
12626	Phenformin	196-GDSC1	NB	2.929e-06	0.335197	2	chr8	145022842	145023014	PLEC1
12628	Phenformin	196-GDSC1	NB	5.399e-05	0.381111	1	chr2	129166686	129166687	#N/A
12635	Phenformin	196-GDSC1	NB	0.02446	0.327319	1	chr1	96881853	96881854	#N/A
12659	Phenformin	196-GDSC1	NB	0.001249	0.320149	1	chr1	39658128	39658129	MACF1
12666	Phenformin	196-GDSC1	NB	0.01393	0.37874	1	chr5	142206724	142206725	ARHGAP26
12667	Phenformin	196-GDSC1	NB	0.01069	0.293477	2	chr14	32350324	32350429	#N/A
12672	Phenformin	196-GDSC1	NB	0.00132	0.245318	3	chr17	78735324	78735597	RPTOR
12675	Phenformin	196-GDSC1	NB	0.02496	0.292729	1	chr1	235116731	235116732	#N/A
12682	Phenformin	196-GDSC1	NB	2.2e-06	-0.325725	3	chr12	113599272	113599684	DDX54
12686	Phenformin	196-GDSC1	NB	3.601e-05	0.288569	3	chr1	16472728	16473480	EPHA2
12691	Phenformin	196-GDSC1	NB	0.0005064	0.374582	1	chr1	210013268	210013269	C1orf107
12693	Phenformin	196-GDSC1	NB	0.01677	0.331242	1	chr3	124597938	124597939	ITGB5
12695	Phenformin	196-GDSC1	NB	2.352e-05	0.300499	2	chr12	6661122	6661648	IFFO1
12706	Phenformin	196-GDSC1	NB	0.002013	-0.19246	7	chr22	26875499	26876076	HPS4
12707	Phenformin	196-GDSC1	NB	0.01295	0.394069	1	chr22	51225561	51225562	RPL23AP82
12711	Phenformin	196-GDSC1	NB	0.008604	0.353675	1	chr11	62321136	62321137	#N/A
12713	Phenformin	196-GDSC1	NB	0.0002257	-0.268121	2	chr10	118652838	118652982	KIAA1598
12718	Phenformin	196-GDSC1	NB	0.01425	0.382961	2	chr21	34755681	34755748	#N/A
12725	Phenformin	196-GDSC1	NB	0.0002082	0.368773	1	chr3	98534089	98534090	DCBLD2
12729	Phenformin	196-GDSC1	NB	0.002813	0.306862	1	chr7	43652643	43652644	STK17A
12735	Phenformin	196-GDSC1	NB	0.03143	0.294452	1	chr3	11610214	11610215	VGLL4
12736	Phenformin	196-GDSC1	NB	0.001623	0.299964	5	chr5	54518136	54518746	#N/A
12747	Phenformin	196-GDSC1	NB	0.001404	0.267769	4	chr2	172970835	172971351	#N/A
12752	Phenformin	196-GDSC1	NB	3.347e-06	0.234974	5	chr17	57915665	57916644	TMEM49
12763	Phenformin	196-GDSC1	NB	0.02048	0.300257	1	chr21	46289921	46289922	PTTG1IP
12767	Phenformin	196-GDSC1	NB	1.932e-08	0.364476	4	chr17	79961522	79962287	ASPSCR1
12768	Phenformin	196-GDSC1	NB	0.00181	-0.184233	7	chr12	54446019	54446309	HOXC4
[truncated: 3,815 more rows]

## Sheet: Fig. 2cd
	cancertype	variable	value	label	Enrichment	value_capped	sign
1	ALL	DHS	4.56428e-27	p= < 2.22e-16 *	Enrichment	1e-16	plus
2	BLCA	DHS	9.62287e-13	p= 9.6229e-13 *	Enrichment	9.62287e-13	plus
3	BRCA	DHS	-0.485047	p= 0.48505	Depletion	-0.485047	plus
4	COREAD	DHS	2.26876e-21	p= < 2.22e-16 *	Enrichment	1e-16	plus
5	DLBC	DHS	0.013829	p= 0.013829 *	Enrichment	0.013829	plus
6	ESCA	DHS	6.71073e-13	p= 6.7107e-13 *	Enrichment	6.71073e-13	plus
7	GBM	DHS	-0.332627	p= 0.33263	Depletion	-0.332627	plus
8	HNSC	DHS	3.51774e-52	p= < 2.22e-16 *	Enrichment	1e-16	plus
9	KIRC	DHS	0.00220707	p= 0.0022071 *	Enrichment	0.00220707	plus
10	LAML	DHS	0.152342	p= 0.15234	Enrichment	0.152342	plus
11	LGG	DHS	8.70621e-08	p= 8.7062e-08 *	Enrichment	8.70621e-08	plus
12	LIHC	DHS	4.3909e-07	p= 4.3909e-07 *	Enrichment	4.3909e-07	plus
13	LUAD	DHS	1.33446e-47	p= < 2.22e-16 *	Enrichment	1e-16	plus
14	MESO	DHS	1	p= 1	Enrichment	1	plus
15	MM	DHS	0.0115854	p= 0.011585 *	Enrichment	0.0115854	plus
16	NB	DHS	1.68806e-07	p= 1.6881e-07 *	Enrichment	1.68806e-07	plus
17	OV	DHS	1.37127e-11	p= 1.3713e-11 *	Enrichment	1.37127e-11	plus
18	PAAD	DHS	5.02078e-23	p= < 2.22e-16 *	Enrichment	1e-16	plus
19	SCLC	DHS	0.157843	p= 0.15784	Enrichment	0.157843	plus
20	SKCM	DHS	0.00548833	p= 0.0054883 *	Enrichment	0.00548833	plus
21	STAD	DHS	7.86984e-10	p= 7.8698e-10 *	Enrichment	7.86984e-10	plus
22	THCA	DHS	0.0214087	p= 0.021409 *	Enrichment	0.0214087	plus
23	PANCAN	DHS	1.07132e-154	p= < 2.22e-16 *	Enrichment	1e-16	plus
24	ALL	Enhancer	0.464873	p= 0.46487	Enrichment	0.464873	plus
25	BLCA	Enhancer	-0.145467	p= 0.14547	Depletion	-0.145467	plus
26	BRCA	Enhancer	-0.000107231	p= 0.00010723 *	Depletion	-0.000107231	plus
27	COREAD	Enhancer	0.0155289	p= 0.015529 *	Enrichment	0.0155289	plus
28	DLBC	Enhancer	2.89711e-09	p= 2.8971e-09 *	Enrichment	2.89711e-09	plus
29	ESCA	Enhancer	0.0107453	p= 0.010745 *	Enrichment	0.0107453	plus
30	GBM	Enhancer	0.448954	p= 0.44895	Enrichment	0.448954	plus
31	HNSC	Enhancer	0.217147	p= 0.21715	Enrichment	0.217147	plus
32	KIRC	Enhancer	-0.402339	p= 0.40234	Depletion	-0.402339	plus
33	LAML	Enhancer	-0.0286033	p= 0.028603 *	Depletion	-0.0286033	plus
34	LGG	Enhancer	-0.0874132	p= 0.087413	Depletion	-0.0874132	plus
35	LIHC	Enhancer	0.000111927	p= 0.00011193 *	Enrichment	0.000111927	plus
36	LUAD	Enhancer	-0.416578	p= 0.41658	Depletion	-0.416578	plus
37	MESO	Enhancer	1	p= 1	Enrichment	1	plus
38	MM	Enhancer	0.466775	p= 0.46677	Enrichment	0.466775	plus
39	NB	Enhancer	-0.0942242	p= 0.094224	Depletion	-0.0942242	plus
40	OV	Enhancer	0.174412	p= 0.17441	Enrichment	0.174412	plus
41	PAAD	Enhancer	-0.0021819	p= 0.0021819 *	Depletion	-0.0021819	plus
42	SCLC	Enhancer	0.000378793	p= 0.00037879 *	Enrichment	0.000378793	plus
43	SKCM	Enhancer	-5.39486e-11	p= 5.3949e-11 *	Depletion	-5.39486e-11	plus
44	STAD	Enhancer	-0.480257	p= 0.48026	Depletion	-0.480257	plus
45	THCA	Enhancer	0.567413	p= 0.56741	Enrichment	0.567413	plus
46	PANCAN	Enhancer	-0.253186	p= 0.25319	Depletion	-0.253186	plus
47	ALL	Island	1.17211e-10	p= 1.1721e-10 *	Enrichment	1.17211e-10	plus
48	BLCA	Island	1.56557e-06	p= 1.5656e-06 *	Enrichment	1.56557e-06	plus
49	BRCA	Island	3.21844e-09	p= 3.2184e-09 *	Enrichment	3.21844e-09	plus
50	COREAD	Island	2.6425e-13	p= 2.6425e-13 *	Enrichment	2.6425e-13	plus
51	DLBC	Island	0.000557061	p= 0.00055706 *	Enrichment	0.000557061	plus
52	ESCA	Island	4.05176e-12	p= 4.0518e-12 *	Enrichment	4.05176e-12	plus
53	GBM	Island	3.33388e-05	p= 3.3339e-05 *	Enrichment	3.33388e-05	plus
54	HNSC	Island	2.0351e-16	p= < 2.22e-16 *	Enrichment	2.0351e-16	plus
55	KIRC	Island	0.000154632	p= 0.00015463 *	Enrichment	0.000154632	plus
56	LAML	Island	5.98835e-06	p= 5.9883e-06 *	Enrichment	5.98835e-06	plus
57	LGG	Island	0.00146274	p= 0.0014627 *	Enrichment	0.00146274	plus
58	LIHC	Island	0.000671817	p= 0.00067182 *	Enrichment	0.000671817	plus
59	LUAD	Island	1.92125e-09	p= 1.9213e-09 *	Enrichment	1.92125e-09	plus
60	MESO	Island	1	p= 1	Enrichment	1	plus
61	MM	Island	-0.180039	p= 0.18004	Depletion	-0.180039	plus
62	NB	Island	2.60555e-12	p= 2.6055e-12 *	Enrichment	2.60555e-12	plus
63	OV	Island	0.000215764	p= 0.00021576 *	Enrichment	0.000215764	plus
64	PAAD	Island	5.79274e-23	p= < 2.22e-16 *	Enrichment	1e-16	plus
65	SCLC	Island	1.97582e-06	p= 1.9758e-06 *	Enrichment	1.97582e-06	plus
66	SKCM	Island	0.0038476	p= 0.0038476 *	Enrichment	0.0038476	plus
67	STAD	Island	0.00293087	p= 0.0029309 *	Enrichment	0.00293087	plus
68	THCA	Island	0.00116272	p= 0.0011627 *	Enrichment	0.00116272	plus
69	PANCAN	Island	1.06173e-110	p= < 2.22e-16 *	Enrichment	1e-16	plus
70	ALL	TSS200	3.0918e-13	p= 3.0918e-13 *	Enrichment	3.0918e-13	plus
71	BLCA	TSS200	0.327531	p= 0.32753	Enrichment	0.327531	plus
72	BRCA	TSS200	-0.00178923	p= 0.0017892 *	Depletion	-0.00178923	plus
73	COREAD	TSS200	-0.474061	p= 0.47406	Depletion	-0.474061	plus
74	DLBC	TSS200	7.05518e-05	p= 7.0552e-05 *	Enrichment	7.05518e-05	plus
75	ESCA	TSS200	2.47488e-08	p= 2.4749e-08 *	Enrichment	2.47488e-08	plus
76	GBM	TSS200	0.00888836	p= 0.0088884 *	Enrichment	0.00888836	plus
77	HNSC	TSS200	3.07135e-12	p= 3.0713e-12 *	Enrichment	3.07135e-12	plus
78	KIRC	TSS200	-0.381439	p= 0.38144	Depletion	-0.381439	plus
79	LAML	TSS200	0.159521	p= 0.15952	Enrichment	0.159521	plus
80	LGG	TSS200	0.411909	p= 0.41191	Enrichment	0.411909	plus
81	LIHC	TSS200	0.263157	p= 0.26316	Enrichment	0.263157	plus
82	LUAD	TSS200	0.000345066	p= 0.00034507 *	Enrichment	0.000345066	plus
83	MESO	TSS200	1	p= 1	Enrichment	1	plus
84	MM	TSS200	9.15529e-06	p= 9.1553e-06 *	Enrichment	9.15529e-06	plus
85	NB	TSS200	-0.0726721	p= 0.072672	Depletion	-0.0726721	plus
86	OV	TSS200	-0.464082	p= 0.46408	Depletion	-0.464082	plus
87	PAAD	TSS200	0.0324132	p= 0.032413 *	Enrichment	0.0324132	plus
88	SCLC	TSS200	0.0281673	p= 0.028167 *	Enrichment	0.0281673	plus
89	SKCM	TSS200	0.0232264	p= 0.023226 *	Enrichment	0.0232264	plus
90	STAD	TSS200	0.039577	p= 0.039577 *	Enrichment	0.039577	plus
91	THCA	TSS200	0.231155	p= 0.23116	Enrichment	0.231155	plus
92	PANCAN	TSS200	8.19046e-20	p= < 2.22e-16 *	Enrichment	1e-16	plus
93	ALL	TSS1500	0.154039	p= 0.15404	Enrichment	0.154039	plus
94	BLCA	TSS1500	0.374356	p= 0.37436	Enrichment	0.374356	plus
95	BRCA	TSS1500	-0.348194	p= 0.34819	Depletion	-0.348194	plus
96	COREAD	TSS1500	0.00241758	p= 0.0024176 *	Enrichment	0.00241758	plus
97	DLBC	TSS1500	-0.288536	p= 0.28854	Depletion	-0.288536	plus
98	ESCA	TSS1500	0.00304727	p= 0.0030473 *	Enrichment	0.00304727	plus
99	GBM	TSS1500	-0.00111807	p= 0.0011181 *	Depletion	-0.00111807	plus
100	HNSC	TSS1500	0.0152965	p= 0.015296 *	Enrichment	0.0152965	plus
101	KIRC	TSS1500	-0.000542528	p= 0.00054253 *	Depletion	-0.000542528	plus
102	LAML	TSS1500	2.12007e-06	p= 2.1201e-06 *	Enrichment	2.12007e-06	plus
103	LGG	TSS1500	-0.138252	p= 0.13825	Depletion	-0.138252	plus
104	LIHC	TSS1500	0.109898	p= 0.1099	Enrichment	0.109898	plus
105	LUAD	TSS1500	0.0741447	p= 0.074145	Enrichment	0.0741447	plus
106	MESO	TSS1500	1	p= 1	Enrichment	1	plus
107	MM	TSS1500	0.000650366	p= 0.00065037 *	Enrichment	0.000650366	plus
108	NB	TSS1500	-0.0372691	p= 0.037269 *	Depletion	-0.0372691	plus
109	OV	TSS1500	0.000125565	p= 0.00012557 *	Enrichment	0.000125565	plus
110	PAAD	TSS1500	0.000366008	p= 0.00036601 *	Enrichment	0.000366008	plus
111	SCLC	TSS1500	0.00403351	p= 0.0040335 *	Enrichment	0.00403351	plus
112	SKCM	TSS1500	-0.00562188	p= 0.0056219 *	Depletion	-0.00562188	plus
113	STAD	TSS1500	0.171742	p= 0.17174	Enrichment	0.171742	plus
114	THCA	TSS1500	-0.590882	p= 0.59088	Depletion	-0.590882	plus
115	PANCAN	TSS1500	1.62112e-06	p= 1.6211e-06 *	Enrichment	1.62112e-06	plus
116	ALL	Exon1st	0.000193277	p= 0.00019328 *	Enrichment	0.000193277	plus
117	BLCA	Exon1st	0.179861	p= 0.17986	Enrichment	0.179861	plus
118	BRCA	Exon1st	-0.244451	p= 0.24445	Depletion	-0.244451	plus
119	COREAD	Exon1st	0.000280795	p= 0.00028079 *	Enrichment	0.000280795	plus
120	DLBC	Exon1st	0.0676856	p= 0.067686	Enrichment	0.0676856	plus
121	ESCA	Exon1st	5.80062e-12	p= 5.8006e-12 *	Enrichment	5.80062e-12	plus
122	GBM	Exon1st	-0.390224	p= 0.39022	Depletion	-0.390224	plus
123	HNSC	Exon1st	0.00891357	p= 0.0089136 *	Enrichment	0.00891357	plus
124	KIRC	Exon1st	2.36635e-07	p= 2.3663e-07 *	Enrichment	2.36635e-07	plus
125	LAML	Exon1st	0.218349	p= 0.21835	Enrichment	0.218349	plus
126	LGG	Exon1st	0.210523	p= 0.21052	Enrichment	0.210523	plus
127	LIHC	Exon1st	0.221182	p= 0.22118	Enrichment	0.221182	plus
128	LUAD	Exon1st	7.5277e-08	p= 7.5277e-08 *	Enrichment	7.5277e-08	plus
129	MESO	Exon1st	1	p= 1	Enrichment	1	plus
130	MM	Exon1st	0.40604	p= 0.40604	Enrichment	0.40604	plus
131	NB	Exon1st	-0.025181	p= 0.025181 *	Depletion	-0.025181	plus
132	OV	Exon1st	0.327815	p= 0.32781	Enrichment	0.327815	plus
133	PAAD	Exon1st	1.2353e-05	p= 1.2353e-05 *	Enrichment	1.2353e-05	plus
134	SCLC	Exon1st	0.147371	p= 0.14737	Enrichment	0.147371	plus
135	SKCM	Exon1st	0.00367711	p= 0.0036771 *	Enrichment	0.00367711	plus
136	STAD	Exon1st	0.549244	p= 0.54924	Enrichment	0.549244	plus
137	THCA	Exon1st	-0.197914	p= 0.19791	Depletion	-0.197914	plus
138	PANCAN	Exon1st	3.27398e-18	p= < 2.22e-16 *	Enrichment	1e-16	plus
139	ALL	Body	0.214108	p= 0.21411	Enrichment	0.214108	plus
140	BLCA	Body	6.33037e-06	p= 6.3304e-06 *	Enrichment	6.33037e-06	plus
141	BRCA	Body	-0.468991	p= 0.46899	Depletion	-0.468991	plus
142	COREAD	Body	-0.175006	p= 0.17501	Depletion	-0.175006	plus
143	DLBC	Body	-0.11026	p= 0.11026	Depletion	-0.11026	plus
144	ESCA	Body	-0.450931	p= 0.45093	Depletion	-0.450931	plus
145	GBM	Body	0.521642	p= 0.52164	Enrichment	0.521642	plus
146	HNSC	Body	4.24856e-07	p= 4.2486e-07 *	Enrichment	4.24856e-07	plus
147	KIRC	Body	-0.458876	p= 0.45888	Depletion	-0.458876	plus
148	LAML	Body	-0.285215	p= 0.28521	Depletion	-0.285215	plus
149	LGG	Body	-0.0107371	p= 0.010737 *	Depletion	-0.0107371	plus
150	LIHC	Body	-0.428211	p= 0.42821	Depletion	-0.428211	plus
151	LUAD	Body	0.000127942	p= 0.00012794 *	Enrichment	0.000127942	plus
152	MESO	Body	1	p= 1	Enrichment	1	plus
153	MM	Body	0.191774	p= 0.19177	Enrichment	0.191774	plus
154	NB	Body	0.000514088	p= 0.00051409 *	Enrichment	0.000514088	plus
155	OV	Body	-0.01373	p= 0.01373 *	Depletion	-0.01373	plus
156	PAAD	Body	-0.000865484	p= 0.00086548 *	Depletion	-0.000865484	plus
157	SCLC	Body	-0.000983437	p= 0.00098344 *	Depletion	-0.000983437	plus
158	SKCM	Body	0.0672645	p= 0.067264	Enrichment	0.0672645	plus
159	STAD	Body	0.36266	p= 0.36266	Enrichment	0.36266	plus
160	THCA	Body	-0.00323328	p= 0.0032333 *	Depletion	-0.00323328	plus
161	PANCAN	Body	0.0956311	p= 0.095631	Enrichment	0.0956311	plus
162	ALL	UTR3	-0.000324935	p= 0.00032493 *	Depletion	-0.000324935	plus
163	BLCA	UTR3	-0.102046	p= 0.10205	Depletion	-0.102046	plus
164	BRCA	UTR3	0.0112018	p= 0.011202 *	Enrichment	0.0112018	plus
165	COREAD	UTR3	-0.115374	p= 0.11537	Depletion	-0.115374	plus
166	DLBC	UTR3	-0.333251	p= 0.33325	Depletion	-0.333251	plus
167	ESCA	UTR3	0.135873	p= 0.13587	Enrichment	0.135873	plus
168	GBM	UTR3	0.192198	p= 0.1922	Enrichment	0.192198	plus
169	HNSC	UTR3	-0.124824	p= 0.12482	Depletion	-0.124824	plus
170	KIRC	UTR3	-0.200678	p= 0.20068	Depletion	-0.200678	plus
171	LAML	UTR3	0.0797102	p= 0.07971	Enrichment	0.0797102	plus
172	LGG	UTR3	-0.655321	p= 0.65532	Depletion	-0.655321	plus
173	LIHC	UTR3	-0.44798	p= 0.44798	Depletion	-0.44798	plus
174	LUAD	UTR3	-0.0933232	p= 0.093323	Depletion	-0.0933232	plus
175	MESO	UTR3	1	p= 1	Enrichment	1	plus
176	MM	UTR3	-0.508539	p= 0.50854	Depletion	-0.508539	plus
177	NB	UTR3	-0.134903	p= 0.1349	Depletion	-0.134903	plus
178	OV	UTR3	-0.0913774	p= 0.091377	Depletion	-0.0913774	plus
179	PAAD	UTR3	-0.332713	p= 0.33271	Depletion	-0.332713	plus
180	SCLC	UTR3	0.411543	p= 0.41154	Enrichment	0.411543	plus
181	SKCM	UTR3	0.573471	p= 0.57347	Enrichment	0.573471	plus
182	STAD	UTR3	-0.149281	p= 0.14928	Depletion	-0.149281	plus
183	THCA	UTR3	-0.46732	p= 0.46732	Depletion	-0.46732	plus
184	PANCAN	UTR3	-0.0370753	p= 0.037075 *	Depletion	-0.0370753	plus
185	ALL	UTR5	2.46583e-05	p= 2.4658e-05 *	Enrichment	2.46583e-05	plus
186	BLCA	UTR5	-0.358695	p= 0.3587	Depletion	-0.358695	plus
187	BRCA	UTR5	-0.305292	p= 0.30529	Depletion	-0.305292	plus
188	COREAD	UTR5	-0.0188005	p= 0.0188 *	Depletion	-0.0188005	plus
189	DLBC	UTR5	0.499817	p= 0.49982	Enrichment	0.499817	plus
190	ESCA	UTR5	0.478549	p= 0.47855	Enrichment	0.478549	plus
191	GBM	UTR5	-0.300946	p= 0.30095	Depletion	-0.300946	plus
192	HNSC	UTR5	0.0179985	p= 0.017999 *	Enrichment	0.0179985	plus
193	KIRC	UTR5	-0.373907	p= 0.37391	Depletion	-0.373907	plus
194	LAML	UTR5	-0.451917	p= 0.45192	Depletion	-0.451917	plus
195	LGG	UTR5	4.92181e-06	p= 4.9218e-06 *	Enrichment	4.92181e-06	plus
196	LIHC	UTR5	0.505745	p= 0.50574	Enrichment	0.505745	plus
197	LUAD	UTR5	0.00191211	p= 0.0019121 *	Enrichment	0.00191211	plus
198	MESO	UTR5	1	p= 1	Enrichment	1	plus
199	MM	UTR5	0.38973	p= 0.38973	Enrichment	0.38973	plus
200	NB	UTR5	-6.94179e-08	p= 6.9418e-08 *	Depletion	-6.94179e-08	plus
201	OV	UTR5	0.000382304	p= 0.0003823 *	Enrichment	0.000382304	plus
202	PAAD	UTR5	0.341923	p= 0.34192	Enrichment	0.341923	plus
203	SCLC	UTR5	0.309819	p= 0.30982	Enrichment	0.309819	plus
204	SKCM	UTR5	0.00670015	p= 0.0067001 *	Enrichment	0.00670015	plus
205	STAD	UTR5	0.00023059	p= 0.00023059 *	Enrichment	0.00023059	plus
206	THCA	UTR5	4.11737e-05	p= 4.1174e-05 *	Enrichment	4.11737e-05	plus
207	PANCAN	UTR5	0.0094363	p= 0.0094363 *	Enrichment	0.0094363	plus
208	ALL	DHS	1.17827e-16	p= < 2.22e-16 *	Enrichment	1.17827e-16	minus
209	BLCA	DHS	1.85991e-08	p= 1.8599e-08 *	Enrichment	1.85991e-08	minus
210	BRCA	DHS	1.97447e-19	p= < 2.22e-16 *	Enrichment	1e-16	minus
211	COREAD	DHS	1.5442e-13	p= 1.5442e-13 *	Enrichment	1.5442e-13	minus
212	DLBC	DHS	1.06507e-05	p= 1.0651e-05 *	Enrichment	1.06507e-05	minus
213	ESCA	DHS	4.60937e-17	p= < 2.22e-16 *	Enrichment	1e-16	minus
214	GBM	DHS	-0.437684	p= 0.43768	Depletion	-0.437684	minus
215	HNSC	DHS	9.41655e-16	p= 9.4166e-16 *	Enrichment	9.41655e-16	minus
216	KIRC	DHS	0.00137692	p= 0.0013769 *	Enrichment	0.00137692	minus
217	LAML	DHS	3.22214e-15	p= 3.2221e-15 *	Enrichment	3.22214e-15	minus
218	LGG	DHS	0.121631	p= 0.12163	Enrichment	0.121631	minus
219	LIHC	DHS	0.614142	p= 0.61414	Enrichment	0.614142	minus
220	LUAD	DHS	3.5963e-60	p= < 2.22e-16 *	Enrichment	1e-16	minus
221	MESO	DHS	1	p= 1	Enrichment	1	minus
222	MM	DHS	1	p= 1	Enrichment	1	minus
223	NB	DHS	0.00495368	p= 0.0049537 *	Enrichment	0.00495368	minus
224	OV	DHS	4.83697e-15	p= 4.837e-15 *	Enrichment	4.83697e-15	minus
225	PAAD	DHS	8.4196e-09	p= 8.4196e-09 *	Enrichment	8.4196e-09	minus
226	SCLC	DHS	1.37401e-05	p= 1.374e-05 *	Enrichment	1.37401e-05	minus
227	SKCM	DHS	3.76887e-15	p= 3.7689e-15 *	Enrichment	3.76887e-15	minus
228	STAD	DHS	0.0104069	p= 0.010407 *	Enrichment	0.0104069	minus
229	THCA	DHS	-0.166178	p= 0.16618	Depletion	-0.166178	minus
230	PANCAN	DHS	6.28961e-147	p= < 2.22e-16 *	Enrichment	1e-16	minus
231	ALL	Enhancer	-0.482298	p= 0.4823	Depletion	-0.482298	minus
232	BLCA	Enhancer	-0.382888	p= 0.38289	Depletion	-0.382888	minus
233	BRCA	Enhancer	-0.000668623	p= 0.00066862 *	Depletion	-0.000668623	minus
234	COREAD	Enhancer	0.0836539	p= 0.083654	Enrichment	0.0836539	minus
235	DLBC	Enhancer	0.518788	p= 0.51879	Enrichment	0.518788	minus
236	ESCA	Enhancer	-0.536239	p= 0.53624	Depletion	-0.536239	minus
237	GBM	Enhancer	0.143291	p= 0.14329	Enrichment	0.143291	minus
238	HNSC	Enhancer	-0.00362937	p= 0.0036294 *	Depletion	-0.00362937	minus
239	KIRC	Enhancer	0.461901	p= 0.4619	Enrichment	0.461901	minus
240	LAML	Enhancer	-2.0291e-08	p= 2.0291e-08 *	Depletion	-2.0291e-08	minus
241	LGG	Enhancer	-7.44688e-05	p= 7.4469e-05 *	Depletion	-7.44688e-05	minus
242	LIHC	Enhancer	0.0070979	p= 0.0070979 *	Enrichment	0.0070979	minus
243	LUAD	Enhancer	-0.0732245	p= 0.073224	Depletion	-0.0732245	minus
244	MESO	Enhancer	1	p= 1	Enrichment	1	minus
245	MM	Enhancer	1	p= 1	Enrichment	1	minus
246	NB	Enhancer	0.35721	p= 0.35721	Enrichment	0.35721	minus
247	OV	Enhancer	-0.497179	p= 0.49718	Depletion	-0.497179	minus
248	PAAD	Enhancer	-0.330216	p= 0.33022	Depletion	-0.330216	minus
249	SCLC	Enhancer	-0.00128023	p= 0.0012802 *	Depletion	-0.00128023	minus
250	SKCM	Enhancer	7.03598e-05	p= 7.036e-05 *	Enrichment	7.03598e-05	minus
251	STAD	Enhancer	0.217158	p= 0.21716	Enrichment	0.217158	minus
252	THCA	Enhancer	1.08954e-07	p= 1.0895e-07 *	Enrichment	1.08954e-07	minus
253	PANCAN	Enhancer	-0.426215	p= 0.42621	Depletion	-0.426215	minus
254	ALL	Island	3.58471e-46	p= < 2.22e-16 *	Enrichment	1e-16	minus
255	BLCA	Island	0.0493417	p= 0.049342 *	Enrichment	0.0493417	minus
256	BRCA	Island	3.44332e-20	p= < 2.22e-16 *	Enrichment	1e-16	minus
257	COREAD	Island	8.15417e-12	p= 8.1542e-12 *	Enrichment	8.15417e-12	minus
258	DLBC	Island	4.325e-05	p= 4.325e-05 *	Enrichment	4.325e-05	minus
259	ESCA	Island	8.98619e-19	p= < 2.22e-16 *	Enrichment	1e-16	minus
260	GBM	Island	0.0708924	p= 0.070892	Enrichment	0.0708924	minus
261	HNSC	Island	8.05899e-08	p= 8.059e-08 *	Enrichment	8.05899e-08	minus
262	KIRC	Island	6.57612e-06	p= 6.5761e-06 *	Enrichment	6.57612e-06	minus
263	LAML	Island	7.26385e-21	p= < 2.22e-16 *	Enrichment	1e-16	minus
264	LGG	Island	3.93741e-06	p= 3.9374e-06 *	Enrichment	3.93741e-06	minus
265	LIHC	Island	0.00591165	p= 0.0059117 *	Enrichment	0.00591165	minus
266	LUAD	Island	1.99607e-15	p= 1.9961e-15 *	Enrichment	1.99607e-15	minus
267	MESO	Island	1	p= 1	Enrichment	1	minus
268	MM	Island	1	p= 1	Enrichment	1	minus
269	NB	Island	7.44365e-06	p= 7.4436e-06 *	Enrichment	7.44365e-06	minus
270	OV	Island	1.31596e-08	p= 1.316e-08 *	Enrichment	1.31596e-08	minus
271	PAAD	Island	3.50624e-10	p= 3.5062e-10 *	Enrichment	3.50624e-10	minus
272	SCLC	Island	5.2177e-25	p= < 2.22e-16 *	Enrichment	1e-16	minus
273	SKCM	Island	9.07316e-25	p= < 2.22e-16 *	Enrichment	1e-16	minus
274	STAD	Island	4.00641e-06	p= 4.0064e-06 *	Enrichment	4.00641e-06	minus
275	THCA	Island	0.344369	p= 0.34437	Enrichment	0.344369	minus
276	PANCAN	Island	3.14766e-195	p= < 2.22e-16 *	Enrichment	1e-16	minus
277	ALL	TSS200	1.05057e-10	p= 1.0506e-10 *	Enrichment	1.05057e-10	minus
278	BLCA	TSS200	0.0390941	p= 0.039094 *	Enrichment	0.0390941	minus
279	BRCA	TSS200	4.34204e-09	p= 4.342e-09 *	Enrichment	4.34204e-09	minus
280	COREAD	TSS200	5.75437e-09	p= 5.7544e-09 *	Enrichment	5.75437e-09	minus
281	DLBC	TSS200	0.000527037	p= 0.00052704 *	Enrichment	0.000527037	minus
282	ESCA	TSS200	0.0230209	p= 0.023021 *	Enrichment	0.0230209	minus
283	GBM	TSS200	-0.444747	p= 0.44475	Depletion	-0.444747	minus
284	HNSC	TSS200	0.000461281	p= 0.00046128 *	Enrichment	0.000461281	minus
285	KIRC	TSS200	0.00302187	p= 0.0030219 *	Enrichment	0.00302187	minus
286	LAML	TSS200	5.62931e-07	p= 5.6293e-07 *	Enrichment	5.62931e-07	minus
287	LGG	TSS200	0.0359043	p= 0.035904 *	Enrichment	0.0359043	minus
288	LIHC	TSS200	-0.0281095	p= 0.02811 *	Depletion	-0.0281095	minus
289	LUAD	TSS200	0.00021412	p= 0.00021412 *	Enrichment	0.00021412	minus
290	MESO	TSS200	1	p= 1	Enrichment	1	minus
291	MM	TSS200	1	p= 1	Enrichment	1	minus
292	NB	TSS200	0.0384337	p= 0.038434 *	Enrichment	0.0384337	minus
293	OV	TSS200	0.00823389	p= 0.0082339 *	Enrichment	0.00823389	minus
294	PAAD	TSS200	0.222412	p= 0.22241	Enrichment	0.222412	minus
295	SCLC	TSS200	0.000170125	p= 0.00017013 *	Enrichment	0.000170125	minus
296	SKCM	TSS200	0.0122689	p= 0.012269 *	Enrichment	0.0122689	minus
297	STAD	TSS200	0.0393499	p= 0.03935 *	Enrichment	0.0393499	minus
298	THCA	TSS200	0.263969	p= 0.26397	Enrichment	0.263969	minus
299	PANCAN	TSS200	3.08927e-37	p= < 2.22e-16 *	Enrichment	1e-16	minus
300	ALL	TSS1500	8.4327e-19	p= < 2.22e-16 *	Enrichment	1e-16	minus
301	BLCA	TSS1500	-0.5632	p= 0.5632	Depletion	-0.5632	minus
302	BRCA	TSS1500	2.17019e-09	p= 2.1702e-09 *	Enrichment	2.17019e-09	minus
303	COREAD	TSS1500	0.00397186	p= 0.0039719 *	Enrichment	0.00397186	minus
304	DLBC	TSS1500	0.316516	p= 0.31652	Enrichment	0.316516	minus
305	ESCA	TSS1500	0.000335966	p= 0.00033597 *	Enrichment	0.000335966	minus
306	GBM	TSS1500	0.0359587	p= 0.035959 *	Enrichment	0.0359587	minus
307	HNSC	TSS1500	0.194039	p= 0.19404	Enrichment	0.194039	minus
308	KIRC	TSS1500	0.289748	p= 0.28975	Enrichment	0.289748	minus
309	LAML	TSS1500	0.000627995	p= 0.00062799 *	Enrichment	0.000627995	minus
310	LGG	TSS1500	-0.275163	p= 0.27516	Depletion	-0.275163	minus
311	LIHC	TSS1500	-0.00866107	p= 0.0086611 *	Depletion	-0.00866107	minus
312	LUAD	TSS1500	-0.0739849	p= 0.073985	Depletion	-0.0739849	minus
313	MESO	TSS1500	1	p= 1	Enrichment	1	minus
314	MM	TSS1500	1	p= 1	Enrichment	1	minus
315	NB	TSS1500	0.140542	p= 0.14054	Enrichment	0.140542	minus
316	OV	TSS1500	1.64617e-11	p= 1.6462e-11 *	Enrichment	1.64617e-11	minus
317	PAAD	TSS1500	-0.117052	p= 0.11705	Depletion	-0.117052	minus
318	SCLC	TSS1500	0.454221	p= 0.45422	Enrichment	0.454221	minus
319	SKCM	TSS1500	-0.234998	p= 0.235	Depletion	-0.234998	minus
320	STAD	TSS1500	1.07093e-05	p= 1.0709e-05 *	Enrichment	1.07093e-05	minus
321	THCA	TSS1500	0.0673852	p= 0.067385	Enrichment	0.0673852	minus
322	PANCAN	TSS1500	1.89751e-23	p= < 2.22e-16 *	Enrichment	1e-16	minus
323	ALL	Exon1st	7.76414e-16	p= 7.7641e-16 *	Enrichment	7.76414e-16	minus
324	BLCA	Exon1st	0.146742	p= 0.14674	Enrichment	0.146742	minus
325	BRCA	Exon1st	3.78155e-14	p= 3.7815e-14 *	Enrichment	3.78155e-14	minus
326	COREAD	Exon1st	9.47891e-08	p= 9.4789e-08 *	Enrichment	9.47891e-08	minus
327	DLBC	Exon1st	0.0460378	p= 0.046038 *	Enrichment	0.0460378	minus
328	ESCA	Exon1st	0.113969	p= 0.11397	Enrichment	0.113969	minus
329	GBM	Exon1st	-0.118644	p= 0.11864	Depletion	-0.118644	minus
330	HNSC	Exon1st	0.00505627	p= 0.0050563 *	Enrichment	0.00505627	minus
331	KIRC	Exon1st	0.11184	p= 0.11184	Enrichment	0.11184	minus
332	LAML	Exon1st	0.0725884	p= 0.072588	Enrichment	0.0725884	minus
333	LGG	Exon1st	0.114657	p= 0.11466	Enrichment	0.114657	minus
334	LIHC	Exon1st	-0.115335	p= 0.11533	Depletion	-0.115335	minus
335	LUAD	Exon1st	1.85018e-05	p= 1.8502e-05 *	Enrichment	1.85018e-05	minus
336	MESO	Exon1st	1	p= 1	Enrichment	1	minus
337	MM	Exon1st	1	p= 1	Enrichment	1	minus
338	NB	Exon1st	0.0282768	p= 0.028277 *	Enrichment	0.0282768	minus
339	OV	Exon1st	0.000447089	p= 0.00044709 *	Enrichment	0.000447089	minus
340	PAAD	Exon1st	0.420486	p= 0.42049	Enrichment	0.420486	minus
341	SCLC	Exon1st	5.79438e-07	p= 5.7944e-07 *	Enrichment	5.79438e-07	minus
342	SKCM	Exon1st	0.000969538	p= 0.00096954 *	Enrichment	0.000969538	minus
343	STAD	Exon1st	0.000124652	p= 0.00012465 *	Enrichment	0.000124652	minus
344	THCA	Exon1st	-0.310387	p= 0.31039	Depletion	-0.310387	minus
345	PANCAN	Exon1st	1.95863e-41	p= < 2.22e-16 *	Enrichment	1e-16	minus
346	ALL	Body	-2.76907e-20	p= < 2.22e-16 *	Depletion	-1e-16	minus
347	BLCA	Body	-0.30365	p= 0.30365	Depletion	-0.30365	minus
348	BRCA	Body	-3.08988e-05	p= 3.0899e-05 *	Depletion	-3.08988e-05	minus
349	COREAD	Body	-0.0501868	p= 0.050187	Depletion	-0.0501868	minus
350	DLBC	Body	-0.0324254	p= 0.032425 *	Depletion	-0.0324254	minus
351	ESCA	Body	0.427841	p= 0.42784	Enrichment	0.427841	minus
352	GBM	Body	0.067352	p= 0.067352	Enrichment	0.067352	minus
353	HNSC	Body	-0.000493105	p= 0.00049311 *	Depletion	-0.000493105	minus
354	KIRC	Body	-0.000986306	p= 0.00098631 *	Depletion	-0.000986306	minus
355	LAML	Body	-4.37857e-10	p= 4.3786e-10 *	Depletion	-4.37857e-10	minus
356	LGG	Body	0.33049	p= 0.33049	Enrichment	0.33049	minus
357	LIHC	Body	0.0580401	p= 0.05804	Enrichment	0.0580401	minus
358	LUAD	Body	-0.000384281	p= 0.00038428 *	Depletion	-0.000384281	minus
359	MESO	Body	1	p= 1	Enrichment	1	minus
360	MM	Body	1	p= 1	Enrichment	1	minus
361	NB	Body	0.314296	p= 0.3143	Enrichment	0.314296	minus
362	OV	Body	-0.000348213	p= 0.00034821 *	Depletion	-0.000348213	minus
363	PAAD	Body	-0.0717318	p= 0.071732	Depletion	-0.0717318	minus
364	SCLC	Body	-3.14074e-08	p= 3.1407e-08 *	Depletion	-3.14074e-08	minus
365	SKCM	Body	0.002025	p= 0.002025 *	Enrichment	0.002025	minus
366	STAD	Body	-0.00253416	p= 0.0025342 *	Depletion	-0.00253416	minus
367	THCA	Body	0.0168162	p= 0.016816 *	Enrichment	0.0168162	minus
368	PANCAN	Body	-1.93917e-19	p= < 2.22e-16 *	Depletion	-1e-16	minus
369	ALL	UTR3	-3.32659e-06	p= 3.3266e-06 *	Depletion	-3.32659e-06	minus
370	BLCA	UTR3	-0.362645	p= 0.36265	Depletion	-0.362645	minus
371	BRCA	UTR3	-0.360476	p= 0.36048	Depletion	-0.360476	minus
372	COREAD	UTR3	0.385303	p= 0.3853	Enrichment	0.385303	minus
373	DLBC	UTR3	-0.269769	p= 0.26977	Depletion	-0.269769	minus
374	ESCA	UTR3	-0.284917	p= 0.28492	Depletion	-0.284917	minus
375	GBM	UTR3	-0.0725019	p= 0.072502	Depletion	-0.0725019	minus
376	HNSC	UTR3	-0.0402652	p= 0.040265 *	Depletion	-0.0402652	minus
377	KIRC	UTR3	-0.061448	p= 0.061448	Depletion	-0.061448	minus
378	LAML	UTR3	-0.0227055	p= 0.022705 *	Depletion	-0.0227055	minus
379	LGG	UTR3	-0.192373	p= 0.19237	Depletion	-0.192373	minus
380	LIHC	UTR3	-0.362645	p= 0.36265	Depletion	-0.362645	minus
381	LUAD	UTR3	-0.344165	p= 0.34416	Depletion	-0.344165	minus
382	MESO	UTR3	1	p= 1	Enrichment	1	minus
383	MM	UTR3	1	p= 1	Enrichment	1	minus
384	NB	UTR3	-0.0134154	p= 0.013415 *	Depletion	-0.0134154	minus
385	OV	UTR3	-0.0678069	p= 0.067807	Depletion	-0.0678069	minus
386	PAAD	UTR3	-0.0951762	p= 0.095176	Depletion	-0.0951762	minus
387	SCLC	UTR3	-0.00561193	p= 0.0056119 *	Depletion	-0.00561193	minus
388	SKCM	UTR3	-0.380797	p= 0.3808	Depletion	-0.380797	minus
389	STAD	UTR3	-0.413703	p= 0.4137	Depletion	-0.413703	minus
390	THCA	UTR3	-0.577284	p= 0.57728	Depletion	-0.577284	minus
391	PANCAN	UTR3	-1.1363e-11	p= 1.1363e-11 *	Depletion	-1.1363e-11	minus
392	ALL	UTR5	2.93216e-07	p= 2.9322e-07 *	Enrichment	2.93216e-07	minus
393	BLCA	UTR5	0.235936	p= 0.23594	Enrichment	0.235936	minus
394	BRCA	UTR5	6.2034e-09	p= 6.2034e-09 *	Enrichment	6.2034e-09	minus
395	COREAD	UTR5	0.00432667	p= 0.0043267 *	Enrichment	0.00432667	minus
396	DLBC	UTR5	-0.173577	p= 0.17358	Depletion	-0.173577	minus
397	ESCA	UTR5	0.201991	p= 0.20199	Enrichment	0.201991	minus
398	GBM	UTR5	-3.41343e-05	p= 3.4134e-05 *	Depletion	-3.41343e-05	minus
399	HNSC	UTR5	0.101433	p= 0.10143	Enrichment	0.101433	minus
400	KIRC	UTR5	0.000163284	p= 0.00016328 *	Enrichment	0.000163284	minus
401	LAML	UTR5	0.00600085	p= 0.0060008 *	Enrichment	0.00600085	minus
402	LGG	UTR5	0.00538215	p= 0.0053822 *	Enrichment	0.00538215	minus
403	LIHC	UTR5	-0.0272452	p= 0.027245 *	Depletion	-0.0272452	minus
404	LUAD	UTR5	0.0880832	p= 0.088083	Enrichment	0.0880832	minus
405	MESO	UTR5	1	p= 1	Enrichment	1	minus
406	MM	UTR5	1	p= 1	Enrichment	1	minus
407	NB	UTR5	-0.14233	p= 0.14233	Depletion	-0.14233	minus
408	OV	UTR5	-0.148182	p= 0.14818	Depletion	-0.148182	minus
409	PAAD	UTR5	-0.442698	p= 0.4427	Depletion	-0.442698	minus
410	SCLC	UTR5	0.038563	p= 0.038563 *	Enrichment	0.038563	minus
411	SKCM	UTR5	0.00177968	p= 0.0017797 *	Enrichment	0.00177968	minus
412	STAD	UTR5	-0.00602146	p= 0.0060215 *	Depletion	-0.00602146	minus
413	THCA	UTR5	-0.142057	p= 0.14206	Depletion	-0.142057	minus
414	PANCAN	UTR5	4.13585e-11	p= 4.1358e-11 *	Enrichment	4.13585e-11	minus

## Sheet: Fig. 2e,3e
	Row.names	cg22018051	SHC1	362-GDSC1	y.x	y.y	y.x.1	y.y.1	y.x.2	y.y.2	y
1	1240145	0.0164496	6.89138	0.981497	0	1	0	0	0	0	1
2	1240146	0.393133	6.9417	0.247422	1	0	0	0	0	1	1
3	1240185	0.0113456	8.40849	0.82756	0	1	0	0	0	0	1
4	1240187	0.0138122	8.2102	0.978343	0	0	0	0	0	0	0
5	1240190	0.0403646	6.91803	0.868794	0	0	0	0	0	0	0
6	1240202	0.892964	6.74425	0.519385	1	0	0	0	0	0	1
7	1247873	0.530379	6.71841	0.295059	1	0	0	0	0	1	1
8	1287381	0.168634	7.3972	0.777902	0	0	1	0	0	0	1
9	1290908	0.316994	6.69762	0.734374	0	0	0	0	0	0	0
10	1298347	0.0198379	7.49311	0.754634	0	0	0	0	0	0	0
11	1298348	0.0293451	7.82895	0.412801	0	0	0	0	0	1	1
12	1298350	0.972284	6.61015	0.380682	0	0	0	0	0	0	0
13	1298537	0.344835	7.46395	0.980879	0	0	0	0	0	0	0
14	1503369	0.0237765	6.4066	0.737857	0	0	0	0	0	0	0
15	1503370	0.0221189	8.18668	0.820178	0	1	0	0	0	0	1
16	684681	0.361468	7.21834	0.810678	0	0	0	0	1	0	1
17	687777	0.909731	6.21574	0.219626	0	0	0	0	0	0	0
18	687798	0.200183	7.03298	0.232233	0	0	0	0	0	0	0
19	687799	0.024765	6.9278	0.464839	0	0	0	0	0	0	0
20	687800	0.566648	6.90399	#N/A	1	0	0	0	0	0	1
21	687802	0.163029	6.71353	#N/A	0	0	0	0	0	0	0
22	687807	0.656649	6.25728	0.744366	0	0	0	0	0	1	1
23	687812	0.944096	5.79303	#N/A	0	0	0	0	0	0	0
24	687816	0.0124499	8.12464	0.95382	0	0	0	0	0	1	1
25	687819	0.909469	6.50039	0.645262	0	0	0	0	0	1	1
26	687820	0.0290337	7.0615	0.788145	0	1	0	1	0	0	1
27	687821	0.0153348	9.28497	0.934761	0	0	0	0	0	0	0
28	713869	0.0209465	7.00839	#N/A	0	0	0	0	0	0	0
29	722045	0.015721	8.81041	0.771224	0	1	0	0	0	0	1
30	722046	0.0118099	7.97756	0.986007	0	1	0	0	0	0	1
31	722058	0.0385041	7.62794	0.829443	0	1	0	0	0	0	1
32	722066	0.0148643	8.02322	0.755106	0	1	1	0	0	1	1
33	724834	0.0431826	7.02775	0.809558	0	0	0	1	0	0	1
34	724859	0.0172127	8.20043	0.806665	0	1	0	0	0	0	1
35	724866	0.016368	8.5282	0.879865	0	1	0	0	0	0	1
36	724868	0.0163519	7.70258	0.793181	0	1	0	0	0	0	1
37	724873	0.0112236	8.19858	0.861652	0	1	1	0	0	0	1
38	724874	0.286767	6.79139	0.778942	0	1	0	0	0	0	1
39	724878	0.0220681	8.13417	0.909524	0	1	0	0	0	0	1
40	753592	0.0352987	6.97119	0.853099	0	0	0	0	0	0	0
41	753600	0.023592	8.76997	0.786735	0	0	0	0	0	1	1
42	753608	0.017267	7.28779	0.725034	1	0	0	0	0	1	1
43	905942	0.094775	9.12444	0.749329	0	1	0	0	0	0	1
44	905944	0.165866	8.25903	0.772874	0	0	0	0	0	0	0
45	905949	0.0113974	8.60574	#N/A	0	1	0	0	0	0	1
46	905967	0.867306	7.052	0.512584	0	0	0	0	0	0	0
47	905970	0.0179883	7.96864	0.654669	0	0	0	0	0	0	0
48	906791	0.0222623	6.67454	0.636393	0	0	0	0	0	0	0
49	906805	0.0182243	7.90462	0.458258	0	0	0	0	0	0	0
50	907786	0.166078	6.55026	0.791374	0	0	0	0	0	0	0
51	908460	0.0140921	7.25413	0.80365	0	1	0	0	0	0	1
52	908463	0.0306351	6.41484	0.767989	0	0	0	0	0	0	0
53	908465	0.015752	8.07424	0.612707	0	1	0	0	0	0	1
54	908472	0.0142427	7.95868	0.904171	0	1	0	0	0	1	1
55	908473	0.0181827	8.76301	0.738222	0	0	0	0	1	0	1
56	908475	0.018911	8.01673	0.960783	0	0	0	0	1	0	1
57	908476	0.0179231	8.98994	0.873147	0	0	0	0	0	0	0
58	909721	0.017319	7.45066	0.861824	0	1	1	0	0	0	1
59	910399	0.0227524	8.5426	0.984955	0	0	1	0	0	0	1
60	910900	0.0160223	8.51518	0.897492	0	0	0	0	0	0	0
61	910931	0.0134452	9.80721	0.852088	0	0	0	0	0	0	0
62	924244	0.0118997	8.04147	0.578455	1	0	0	0	0	0	1

## Sheet: Fig. 2f,3i
	cg18108623	SLFN11	1494-GDSC1
1287381	0.045342	6.57731	0.698356
905949	0.18323	5.60319	0.575944
906791	0.0470422	7.06335	0.501865
687777	0.0327411	5.67094	0.660545
724859	0.307081	3.50207	0.843832
906805	0.795184	2.71325	0.864564
905970	0.55588	2.98155	0.891436
1503369	0.0489054	6.26862	0.585776
1503370	0.481235	3.54969	0.658493
1247873	0.599166	6.34713	0.830856
1240145	0.63509	3.13108	0.565282
1290908	0.120635	8.11333	0.446497
1240146	0.489172	4.51992	0.705806
907786	0.123359	7.92716	0.422956
753592	0.41065	3.64052	0.612646
724866	0.693478	3.25277	0.797445
684681	0.103176	3.33857	0.740089
1298347	0.12548	4.90735	0.944854
753600	0.772871	3.01887	0.902122
1298348	0.365636	6.65755	0.682205
908472	0.0332246	5.73981	0.926847
687798	0.0510579	7.88625	0.401375
687799	0.102694	3.77435	0.708256
687800	0.190657	3.00716	0.857138
910900	0.0323762	7.08947	0.615043
908473	0.151707	5.23822	0.71133
687802	0.846507	6.74684	0.634316
722058	0.0834516	7.7509	0.414161
908475	0.369588	2.64696	0.850901
1298350	0.0693127	8.51555	0.526196
724868	0.541174	3.20491	0.796389
908463	0.0293522	7.49462	0.810643
687807	0.977597	2.92641	0.890162
1240185	0.161863	4.78631	0.629179
924244	0.975004	2.94596	0.873439
908476	0.819047	3.09362	0.930452
724873	0.120717	4.24467	0.541475
1240187	0.0762643	7.81169	0.747589
722045	0.969294	3.23376	0.755823
687812	0.969251	3.19303	0.891158
724834	0.429479	6.27041	0.517153
722046	0.804367	2.91636	0.616819
687816	0.0510035	6.27411	0.76689
724874	0.975961	3.31566	0.923705
905942	0.0225868	5.19767	0.704798
687819	0.520461	6.69322	0.875563
687820	0.654513	3.14142	0.846008
687821	0.0285863	6.40155	0.755382
1240190	0.0471311	5.16575	0.571023
905967	0.974862	2.8954	0.909664
908465	0.966609	2.90989	0.803425
908460	0.788325	6.78269	0.689989
905944	0.650132	3.32559	0.890661
722066	0.658393	6.21732	0.733971
910399	0.52728	2.92104	0.764589
753608	0.549646	2.86634	0.690813
1240202	0.0531358	6.93197	0.692315
1298537	0.205695	3.19029	0.863048
910931	0.0436286	7.27075	0.666402
909721	0.075289	7.76271	0.524144
724878	0.0359267	6.80683	0.464912
713869	0.983009	2.77722	0.90434

## Sheet: Fig. 3abcd
	tcga_genes	effectsize	drug	anno	assogene	P.Value.gex.elmer	effectsize.gex.elmer	cancertype	assogenedir	tcga
1	PARVB	1	Camptothecin	promoter	PARVB	0.00213913	-0.15654	STAD	negative	promoter::TCGA
2	LRP12	1	Pevonedistat	promoter	LRP12	0.150487	-0.0452282	STAD	negative	promoter::TCGA
3		-1	JQ12	promoter	TFPI2	0.305445	-0.0905824	STAD	positive	promoter
4		1	AZD4547	body	SMCR5	0.816657	-0.0243984	STAD	negative	body
5		1	AZD4547	body	PEMT	0.0525136	-0.0934682	STAD	negative	body
6		1	AZD4547	body	DRG2	0.723421	-0.036829	STAD	negative	body
7		1	Cediranib	body	SMCR5	0.93767	-0.00758879	STAD	negative	body
8		1	Cediranib	body	PEMT	0.0592281	-0.08405	STAD	negative	body
9		1	Cediranib	body	DRG2	0.985488	-0.00174765	STAD	negative	body
10		-1	ZSTK474	promoter	PIWIL4	0.0926058	0.0596642	STAD	negative	promoter
11	EEPD1	-1	JW-7-24-1	promoter	EEPD1	0.0110739	0.0768593	STAD	negative	promoter::TCGA
12		1	PI-103	promoter	YTHDC2	0.596708	0.0719464	STAD	positive	promoter
13		1	PI-103	promoter	REEP5	0.447086	0.128843	STAD	positive	promoter
14		1	PI-103	promoter	CAMK4	0.00940904	-0.265387	STAD	negative	promoter
15		-1	WYE-125132	promoter	GCH1	0.244122	-0.0878697	STAD	positive	promoter
16		-1	Lestaurtinib	promoter	PPM1N	0.00107216	-0.0972043	SKCM	positive	promoter
17	CABYR	-1	Dactolisib	promoter	CABYR	0.147096	0.0304408	SKCM	negative	promoter::TCGA
18		1	BMS-536924	promoter	FZD7	0.0109677	-0.0294656	SKCM	negative	promoter
19		-1	Gemcitabine	promoter	ARFGAP1	0.927572	0.00787008	SKCM	negative	promoter
20		-1	Mitomycin-C	promoter	ZNF696	0.779633	0.0180326	SKCM	positive	promoter
21	SPRY1	1	PLX-4720	promoter	SPRY1	0.0195609	-0.0472365	SKCM	negative	promoter::TCGA
22	PHGDH	1	PLX-4720	promoter	PHGDH	0.00728657	-0.0332774	SKCM	negative	promoter::TCGA
23	CMBL	-1	CP466722	promoter	CMBL	0.110183	0.00934561	SKCM	negative	promoter::TCGA
24	NEK9	-1	Pevonedistat	promoter	NEK9	0.0004828	0.0819014	SKCM	negative	promoter::TCGA
25		1	Luminespib	body	TSHZ1	0.135221	-0.0513987	SKCM	negative	body
26		-1	AZD6482	body	DMAP1	0.798458	-0.0143501	SKCM	positive	body
27	OPLAH	-1	HG6-64-1	body	OPLAH	0.0222986	-0.0482128	SKCM	positive	body::TCGA
28		-1	Entinostat	promoter	HIP1	0.555909	-0.0319998	SKCM	positive	promoter
29		-1	Entinostat	promoter	POR	0.419053	-0.0191501	SKCM	negative	promoter
30		-1	GSK650394	promoter	GNAL	0.0204234	-0.0470134	SKCM	positive	promoter
31		-1	BAY-61-3606	body	WNT5A	0.10997	-0.0211509	SKCM	positive	body
32		-1	BAY-61-3606	body	KRI1	0.00914478	-0.0730139	SKCM	positive	body
33	NRP2	-1	BAY-61-3606	body	NRP2	0.0305222	0.0431858	SKCM	negative	body::TCGA
34		-1	BAY-61-3606	promoter	IL16	0.436019	0.0360696	SKCM	negative	promoter
35		-1	BAY-61-3606	promoter	BCL2A1	0.146746	0.0100985	SKCM	negative	promoter
36		-1	BAY-61-3606	promoter	ANKRD34C	0.0252506	0.407798	SKCM	negative	promoter
37		-1	BAY-61-3606	promoter	CST1	0.260149	-0.0131944	SKCM	positive	promoter
38		-1	Thapsigargin	distal	CBX8	0.50062	0.153255	SKCM	negative	distal
39		-1	Thapsigargin	body	LINGO3	0.906706	-0.0209424	SKCM	negative	body
40	PITX2	1	Teniposide	distal	PITX2	0.26519	0.014958	SKCM	positive	distal::TCGA
41		-1	UNC0638	promoter	MXRA8	0.851754	0.0100075	SKCM	positive	promoter
42		-1	UNC0638	promoter	CDK11A	0.0367055	0.0504359	SKCM	negative	promoter
43		-1	UNC0638	promoter	MRPL20	0.0660028	0.0652305	SKCM	negative	promoter
44		-1	JW-7-24-1	promoter	LGALS14	0.0290642	-0.345065	SKCM	positive	promoter
45	DHRS3	-1	Sepantronium bromide	promoter	DHRS3	0.0494345	0.0394347	SKCM	negative	promoter::TCGA
46	CRYAB	-1	Sepantronium bromide	promoter	CRYAB	0.0103332	0.0348959	SKCM	negative	promoter::TCGA
47		-1	THZ-2-49	distal	ZCCHC14	0.934768	0.00608525	SKCM	negative	distal
48	ZNF608	-1	AT7867	promoter	ZNF608	0.00432157	0.0426593	SKCM	negative	promoter::TCGA
49	FERMT3	-1	AST-1306	promoter	FERMT3	0.0115082	0.0685086	SKCM	negative	promoter::TCGA
50		-1	Camptothecin	promoter	DLGAP1	0.807164	-0.0277527	SCLC	negative	promoter
51		1	Vinblastine	promoter	G3BP1	0.0201424	-0.135926	SCLC	negative	promoter
52		1	Docetaxel	promoter	FAM136BP	0.0709092	-0.103783	SCLC	negative	promoter
53		1	Methotrexate	promoter	COPZ1	0.658553	0.0135065	SCLC	negative	promoter
54		1	Methotrexate	promoter	TARBP2	0.0107718	-0.146777	SCLC	negative	promoter
55		-1	Irinotecan	promoter	DLGAP1	0.667135	-0.057088	SCLC	negative	promoter
56		-1	ZG-10	promoter	SLC7A6OS	0.108142	-0.0778732	SCLC	positive	promoter
57		-1	ZG-10	promoter	ESRP2	0.003236	0.0394609	SCLC	negative	promoter
58		1	MK-1775	distal	SIX4	0.00514201	-0.036831	SCLC	negative	distal
59		-1	Bortezomib	promoter	HPDL	0.011442	0.0228357	SCLC	negative	promoter
60		-1	Gemcitabine	promoter	DPPA4	0.962782	0.0130786	SCLC	positive	promoter
61		1	GSK650394	promoter	PAX8	0.0623033	-0.196433	SCLC	negative	promoter
62		1	GSK650394	promoter	RABL2A	0.346563	-0.0177909	SCLC	negative	promoter
63		1	GSK650394	promoter	CCDC93	0.73175	0.0115155	SCLC	negative	promoter
64		1	Thapsigargin	body	ABCF2	0.00214945	-0.232548	SCLC	positive	body
65		1	Sepantronium bromide	promoter	RABEP1	0.0299647	-0.0895289	SCLC	negative	promoter
66		1	Sepantronium bromide	promoter	KIAA0753	0.0357677	-0.125191	SCLC	negative	promoter
67		1	Sepantronium bromide	promoter	ZNF594	0.00283065	-0.135502	SCLC	negative	promoter
68		-1	Sepantronium bromide	distal	KIDINS220	0.758546	-0.0144876	SCLC	positive	distal
69		1	Sepantronium bromide	promoter	BAG3	0.197035	0.0288801	SCLC	positive	promoter
70		1	Sepantronium bromide	promoter	SEC23IP	0.639425	-0.0229658	SCLC	positive	promoter
71		1	Vinorelbine	promoter	RABEP1	0.0929064	-0.0732416	SCLC	negative	promoter
72		1	Vinorelbine	promoter	KIAA0753	0.384131	-0.0529787	SCLC	negative	promoter
73		1	Vinorelbine	promoter	ZNF594	0.016725	-0.120439	SCLC	negative	promoter
74		1	GSK1070916	distal	SEPSECS	0.0513005	0.132456	SCLC	positive	distal
75		1	GSK1070916	distal	CCDC149	0.210743	0.130344	SCLC	positive	distal
76		1	GSK1070916	distal	PI4K2B	0.254641	0.0583214	SCLC	positive	distal
77		1	GSK1070916	distal	ANAPC4	0.870643	0.011472	SCLC	positive	distal
78		1	GSK1070916	promoter	PTPN23	0.272498	0.152492	SCLC	positive	promoter
79		-1	ACY-1215	promoter	CR1	0.127558	-0.198886	SCLC	positive	promoter
80		1	Sepantronium bromide	promoter	OR5B2	0.68201	-0.114603	SCLC	positive	promoter
81		1	Sepantronium bromide	promoter	BTBD18	0.0285455	-0.551854	SCLC	negative	promoter
82		1	Sepantronium bromide	distal	HELB	0.676961	0.0654596	SCLC	positive	distal
83		-1	NSC-207895	promoter	FBXO43	0.0476885	0.0222324	SCLC	negative	promoter
84		1	Omipalisib	promoter	CCDC112	0.683759	-0.0131097	SCLC	negative	promoter
85		1	OSI-027	promoter	SLC26A7	0.689389	0.147576	SCLC	positive	promoter
86		1	Fedratinib	promoter	CCDC112	0.478764	-0.0124475	SCLC	negative	promoter
87		-1	XMD13-2	promoter	PHF12	0.202387	0.141371	SCLC	positive	promoter
88		1	THZ-2-49	promoter	DUS1L	0.134256	-0.0687727	SCLC	negative	promoter
89		-1	TWS119	promoter	KCNA5	0.114632	0.158385	SCLC	negative	promoter
90		-1	TWS119	distal	LEMD2	0.289386	0.0337019	SCLC	negative	distal
91		-1	S-Trityl-L-cysteine	promoter	VWC2	0.656991	-0.0133159	SCLC	positive	promoter
92		-1	Alisertib	body	OPLAH	0.329604	0.025815	SCLC	negative	body
93		1	ARRY-520	promoter	SIAH3	0.914394	-0.00373643	SCLC	negative	promoter
94		-1	LDN-193189	promoter	NEMF	0.823315	-0.00605557	SCLC	positive	promoter
95		1	BI-2536	body	PDE6G	0.520812	-0.0285433	SCLC	positive	body
96		1	Selumetinib	body	TNK2	0.173684	-0.128192	PAAD	negative	body
97		1	TW 37	promoter	OSBPL2	0.557675	0.0301755	PAAD	positive	promoter
98		1	TW 37	promoter	NTSR1	0.136055	-0.0177563	PAAD	negative	promoter
99		-1	Daporinad	promoter	ANKRD46	0.288122	0.202968	PAAD	negative	promoter
100		-1	Daporinad	promoter	GRHL2	0.0206697	0.284456	PAAD	negative	promoter
101		-1	Daporinad	promoter	POLR2K	0.00411055	0.376689	PAAD	negative	promoter
102		-1	Daporinad	promoter	YWHAZ	0.237348	0.18652	PAAD	negative	promoter
103		1	Bleomycin (50 uM)	promoter	SMC1B	0.683191	0.037272	PAAD	positive	promoter
104		1	Bleomycin (50 uM)	promoter	WNT7B	0.0843464	0.186918	PAAD	positive	promoter
105		1	Bleomycin (50 uM)	promoter	NUP50	0.00214062	0.244718	PAAD	positive	promoter
106		1	Pevonedistat	promoter	OPRM1	0.280596	-0.28163	PAAD	positive	promoter
107		1	Pevonedistat	promoter	VIP	0.845009	0.0354311	PAAD	positive	promoter
108		1	Pevonedistat	promoter	ESR1	0.556104	-0.129457	PAAD	positive	promoter
109		1	Pevonedistat	promoter	RGS17	0.0837803	-0.0225578	PAAD	negative	promoter
110		-1	Pevonedistat	promoter	SHARPIN	0.0531636	0.0787229	PAAD	negative	promoter
111		-1	Luminespib	distal	LXN	0.212607	0.0160672	PAAD	negative	distal
112		-1	Luminespib	distal	RARRES1	0.0243002	0.0171803	PAAD	negative	distal
113		-1	Luminespib	distal	TIPARP	0.0352861	0.0649936	PAAD	negative	distal
114		1	Luminespib	promoter	BTBD1	0.342634	0.0571527	PAAD	positive	promoter
115		1	Dactinomycin	promoter	OPRM1	0.800371	0.0918295	PAAD	positive	promoter
116		1	Dactinomycin	promoter	VIP	0.670575	-0.105909	PAAD	positive	promoter
117		1	Dactinomycin	promoter	ESR1	0.345312	0.283967	PAAD	positive	promoter
118		1	Dactinomycin	promoter	RGS17	0.00626607	-0.046939	PAAD	negative	promoter
119		1	Sepantronium bromide	promoter	OPRM1	0.802625	0.0551667	PAAD	positive	promoter
120		1	Sepantronium bromide	promoter	VIP	0.383621	0.131063	PAAD	positive	promoter
121		1	Sepantronium bromide	promoter	ESR1	0.403566	0.153048	PAAD	positive	promoter
122		1	Sepantronium bromide	promoter	RGS17	0.000604604	-0.0343529	PAAD	negative	promoter
123		-1	Sepantronium bromide	promoter	TUBA4A	0.0005391	0.0389761	PAAD	negative	promoter
124		-1	Sepantronium bromide	promoter	RARRES1	0.174489	0.00776492	PAAD	negative	promoter
125		1	OSI-027	distal	UBE2QL1	0.0287915	-0.596712	PAAD	negative	distal
126		-1	OSI-027	promoter	SYK	0.649736	0.0145372	PAAD	negative	promoter
127		-1	AST-1306	body	NADK	0.0538708	-0.100592	PAAD	positive	body
128		-1	Vinblastine	promoter	GINS3	0.0738222	-0.0961928	OV	positive	promoter
129		-1	Vinblastine	promoter	GOT2	0.206145	-0.0793239	OV	positive	promoter
130		-1	Vinblastine	promoter	CDH8	0.0573391	-0.378204	OV	positive	promoter
131		-1	Vinblastine	promoter	SETD6	0.0071581	0.152813	OV	negative	promoter
132		-1	Vinblastine	promoter	KLHDC9	0.0293993	0.0636192	OV	negative	promoter
133		-1	Vinblastine	promoter	KLHDC9	0.00642068	0.0727736	OV	negative	promoter
134		1	Cytarabine	body	EDN1	0.137643	0.0154226	OV	positive	body
135		1	Cytarabine	body	ADTRP	0.00183567	-0.125499	OV	negative	body
136		1	Refametinib	body	ISL2	0.286488	0.0600879	OV	positive	body
137		-1	Refametinib	promoter	ZIC1	0.0345746	0.178088	OV	negative	promoter
138		-1	Refametinib	promoter	ARID5B	0.0363307	0.038204	OV	negative	promoter
139		-1	Refametinib	promoter	PHYHIPL	0.0580543	0.0742728	OV	negative	promoter
140		-1	Refametinib	promoter	FHL2	0.673019	0.0062481	OV	positive	promoter
141		1	Temsirolimus	promoter	NEXN	0.0163776	-0.0416151	OV	negative	promoter
142		1	Temsirolimus	promoter	PTGFR	0.276235	-0.0555883	OV	negative	promoter
143		-1	Temsirolimus	promoter	LEMD2	0.205812	0.0603847	OV	negative	promoter
144		-1	Temsirolimus	body	ITPKC	0.0225526	0.0619838	OV	negative	body
145		-1	Temsirolimus	body	EMP3	0.0115552	-0.0326241	OV	positive	body
146		-1	Temsirolimus	body	PLA2G4C	0.389004	-0.0407359	OV	positive	body
147		-1	Lestaurtinib	promoter	GINS3	0.0795202	-0.0901891	OV	positive	promoter
148		-1	Lestaurtinib	promoter	GOT2	0.728157	-0.021105	OV	positive	promoter
149		-1	Lestaurtinib	promoter	CDH8	0.0574724	-0.36095	OV	positive	promoter
150		-1	Lestaurtinib	promoter	SETD6	0.00927326	0.141735	OV	negative	promoter
151		-1	Tanespimycin	promoter	LEMD2	0.0402148	0.132598	OV	negative	promoter
152		-1	Tanespimycin	promoter	GINS3	0.135248	-0.0941678	OV	positive	promoter
153		-1	Tanespimycin	promoter	GOT2	0.622457	-0.0363278	OV	positive	promoter
154		-1	Tanespimycin	promoter	CDH8	0.00969656	-0.581767	OV	positive	promoter
155		-1	Tanespimycin	promoter	SETD6	1.56205e-05	0.259019	OV	negative	promoter
156		1	Tanespimycin	promoter	ZNF655	0.00228941	-0.113377	OV	negative	promoter
157		1	Tanespimycin	promoter	TRIM4	0.129414	-0.105638	OV	negative	promoter
158		1	Tanespimycin	promoter	BRDT	0.353112	0.335648	OV	positive	promoter
159		1	Tanespimycin	promoter	EPGN	0.474963	0.449155	OV	positive	promoter
160		-1	Afatinib	promoter	ZNF462	0.844743	0.0039634	OV	negative	promoter
161		-1	Afatinib	promoter	PTPN3	0.000881519	-0.0724074	OV	positive	promoter
162		-1	Dactolisib	promoter	LEMD2	0.0815044	0.0935429	OV	negative	promoter
163		-1	Dactolisib	promoter	GINS3	0.140063	-0.0765163	OV	positive	promoter
164		-1	Dactolisib	promoter	GOT2	0.444095	-0.046278	OV	positive	promoter
165		-1	Dactolisib	promoter	CDH8	0.0187217	-0.439223	OV	positive	promoter
166		-1	Dactolisib	promoter	SETD6	5.5481e-05	0.202671	OV	negative	promoter
167		-1	Selumetinib	promoter	HOXB2	0.207799	0.0112834	OV	negative	promoter
168		-1	Refametinib	promoter	ARID5B	0.0495312	0.0321995	OV	negative	promoter
169		-1	Refametinib	promoter	PHYHIPL	0.195115	0.0489607	OV	negative	promoter
170		1	Pevonedistat	body	TNFRSF1A	0.723937	-0.0186797	OV	negative	body
171		-1	ABT737	distal	FAM185A	0.142208	0.0685035	OV	negative	distal
172		-1	Ispinesib Mesylate	promoter	PDE4C	0.825894	0.0635995	OV	negative	promoter
173		-1	Ispinesib Mesylate	promoter	PTDSS1	0.947031	-0.00314905	OV	positive	promoter
174		-1	Ispinesib Mesylate	promoter	TP53INP1	0.10314	0.0670631	OV	negative	promoter
175		-1	ZSTK474	promoter	IGFBP1	0.818993	-0.00320695	OV	positive	promoter
176		-1	ACY-1215	promoter	RTKN	0.261323	0.0548835	OV	negative	promoter
177		1	OSI-027	promoter	DYNC1H1	0.271876	0.102054	OV	positive	promoter
178		-1	CX-5461	promoter	KLHDC9	0.188242	0.0281293	OV	negative	promoter
179		-1	Navitoclax	promoter	EIF4E3	0.132365	-0.0575776	NB	positive	promoter
180		-1	Navitoclax	promoter	SUCLG2	0.00801012	0.199765	NB	negative	promoter
181		-1	Navitoclax	promoter	DKK1	0.309226	0.0126594	NB	negative	promoter
182		-1	Temsirolimus	promoter	PDSS1	0.117725	-0.117015	NB	positive	promoter
183		-1	Temsirolimus	promoter	MKX	0.50328	-0.0225069	NB	positive	promoter
184		1	PD0325901	promoter	ALX1	0.159256	0.0265031	NB	positive	promoter
185		1	PD0325901	promoter	SLC6A15	0.406084	0.0231264	NB	positive	promoter
186		1	QL-VIII-58	body	ISL2	0.0577912	0.11432	NB	positive	body
187		1	QL-VIII-58	body	PSTPIP1	0.170493	0.436246	NB	positive	body
188		1	QL-VIII-58	body	FBXO22	0.481047	0.115204	NB	positive	body
189		1	Trametinib	body	KLF6	0.00181511	-0.215862	NB	negative	body
190		1	Selumetinib	promoter	IGFLR1	0.439706	-0.0400477	NB	negative	promoter
191		1	Selumetinib	promoter	PSENEN	0.175904	-0.0669094	NB	negative	promoter
192		1	Pevonedistat	body	RNF223	0.0292589	-0.505962	NB	negative	body
193		-1	DMOG	promoter	GNG12	0.316559	-0.0273734	NB	positive	promoter
194		-1	DMOG	promoter	SGIP1	0.00938665	0.0888888	NB	negative	promoter
195		1	5-Fluorouracil	body	GBP2	0.309977	0.0396992	NB	positive	body
196		1	Phenformin	body	SIRT7	0.0173247	-0.0876821	NB	negative	body
197		1	Phenformin	body	CCDC57	0.0509274	-0.119843	NB	negative	body
198		1	ZSTK474	promoter	APC2	0.00105855	0.0533919	NB	positive	promoter
199		1	Enzastaurin	body	ISL2	0.112377	0.0452492	NB	positive	body
200		1	Enzastaurin	body	PSTPIP1	0.0385968	0.343397	NB	positive	body
201		1	Enzastaurin	body	FBXO22	0.811004	0.018642	NB	positive	body
202		1	Sepantronium bromide	body	MEIS1	0.004953	-0.116528	NB	negative	body
203		-1	Sepantronium bromide	promoter	E2F7	0.0742049	-0.323894	NB	positive	promoter
204		-1	Sepantronium bromide	promoter	ALX1	0.0923709	-0.051221	NB	positive	promoter
205		-1	Sepantronium bromide	promoter	SLC6A15	0.0592639	-0.0821254	NB	positive	promoter
206		-1	Sepantronium bromide	promoter	PTPRQ	0.170332	-0.148793	NB	negative	promoter
207		1	OSI-027	promoter	TUBGCP4	0.0221748	0.201976	NB	positive	promoter
208		1	OSI-027	promoter	EN1	0.42425	0.0728948	NB	positive	promoter
209		-1	CPI-613	body	FAM98B	0.955121	-0.00231096	NB	positive	body
210		-1	CPI-613	body	GJD2	0.700496	-0.0433222	NB	positive	body
211		-1	CPI-613	body	MEIS2	0.0043589	0.0318787	NB	negative	body
212		-1	CPI-613	body	BMF	0.665346	-0.0523335	NB	negative	body
213		1	CD532	distal	DDC	0.709618	-0.0173251	NB	negative	distal
214		-1	Cytarabine	promoter	LMO3	0.568924	0.00428555	LUAD	negative	promoter
215	GRAMD1B	-1	Docetaxel	promoter	GRAMD1B	0.184664	-0.015053	LUAD	positive	promoter::TCGA
216	ITPRIP	1	Docetaxel	promoter	ITPRIP	0.00644149	-0.0588401	LUAD	negative	promoter::TCGA
217		1	Tanespimycin	promoter	NBR2	0.809769	0.0115939	LUAD	positive	promoter
218		1	Tanespimycin	promoter	TMEM106A	0.352711	-0.136408	LUAD	negative	promoter
219		1	Tanespimycin	promoter	BRCA1	0.981586	-0.00138128	LUAD	negative	promoter
220		-1	Tanespimycin	promoter	B4GALT3	0.300834	0.0495529	LUAD	negative	promoter
221	FADS2	1	Tanespimycin	promoter	FADS2	0.000251975	-0.104188	LUAD	negative	promoter::TCGA
222	TXNRD1	1	Tanespimycin	promoter	TXNRD1	0.0217066	-0.0484818	LUAD	negative	promoter::TCGA
223		-1	Afatinib	body	NPTX1	0.28295	0.0420283	LUAD	positive	body
224	ISG15	-1	Afatinib	body	ISG15	0.821063	0.00353502	LUAD	negative	body::TCGA
225	TGFB2	1	Dactolisib	promoter	TGFB2	0.0952278	-0.0605641	LUAD	negative	promoter::TCGA
226		1	Pictilisib	promoter	SERINC3	0.68058	-0.0114932	LUAD	negative	promoter
227		-1	Pictilisib	promoter	B4GALT3	0.0133519	0.0711378	LUAD	negative	promoter
228		1	Pictilisib	body	CHST11	0.0163751	-0.0279552	LUAD	negative	body
229		-1	AZD8055	promoter	B4GALT3	0.000636484	0.0825053	LUAD	negative	promoter
230		1	PD0325901	body	ARL4D	0.00143658	-0.0631458	LUAD	negative	body
231		1	PD0325901	body	KCNJ1	0.380648	0.0339208	LUAD	positive	body
232		1	PD0325901	body	ADAMTS8	0.143527	-0.197627	LUAD	negative	body
233		1	BMS-536924	promoter	CSTA	0.00219699	-0.0204785	LUAD	negative	promoter
234		1	BMS-536924	promoter	KPNA1	0.133021	-0.0506783	LUAD	negative	promoter
235	DSC3	-1	HG-5-113-01	promoter	DSC3	0.094798	0.0459878	LUAD	negative	promoter::TCGA
236	HOXB2	-1	Dinaciclib	promoter	HOXB2	0.0761389	0.0146416	LUAD	negative	promoter::TCGA
237	HOXB2	-1	Dinaciclib	distal	HOXB2	0.0761389	0.0146416	LUAD	negative	distal::TCGA
238	HOXB3	-1	Dinaciclib	distal	HOXB3	0.10046	0.0408227	LUAD	negative	distal::TCGA
239	ZNF597	1	Talazoparib	promoter	ZNF597	0.00211518	-0.0869219	LUAD	negative	promoter::TCGA
240		1	Trametinib	promoter	CD44	0.000261779	-0.0526508	LUAD	negative	promoter
241	SHC1	1	Trametinib	promoter	SHC1	0.0662528	-0.0609436	LUAD	negative	promoter::TCGA
242		-1	Trametinib	distal	FOXL1	0.00981392	-0.0965003	LUAD	positive	distal
243		-1	Trametinib	body	GRAMD1B	0.163871	-0.0275485	LUAD	positive	body
244		-1	Trametinib	body	CLMP	0.425479	-0.018424	LUAD	positive	body
245	SLFN11	1	SN-38	promoter	SLFN11	3.12604e-07	-0.0493673	LUAD	negative	promoter::TCGA
246	IGF2BP3	-1	Selumetinib	promoter	IGF2BP3	5.59e-05	0.0428267	LUAD	negative	promoter::TCGA
247	AMPD3	1	Luminespib	promoter	AMPD3	0.205459	-0.0489586	LUAD	negative	promoter::TCGA
248		1	AZD6482	promoter	GPR135	0.385568	0.0236648	LUAD	positive	promoter
249	NAP1L5	-1	Embelin	promoter	NAP1L5	0.0447902	0.0205432	LUAD	negative	promoter::TCGA
250		1	Acetalax	promoter	KRT19	0.264273	-0.00854167	LUAD	negative	promoter
251		-1	Acetalax	body	SYNE1	0.0551897	0.0568752	LUAD	negative	body
252	PGBD1	-1	Acetalax	promoter	PGBD1	0.227598	0.0413641	LUAD	negative	promoter::TCGA
253	GRHL3	1	Acetalax	promoter	GRHL3	0.00195428	-0.0968063	LUAD	negative	promoter::TCGA
254	UBR5	1	Acetalax	promoter	UBR5	0.61134	-0.0191365	LUAD	negative	promoter::TCGA
255	HOXB2	-1	Docetaxel	distal	HOXB2	0.000557207	0.0634738	LUAD	negative	distal::TCGA
256	HOXB3	-1	Docetaxel	distal	HOXB3	0.0553879	0.1102	LUAD	negative	distal::TCGA
257	SDR42E1	-1	Linsitinib	promoter	SDR42E1	0.0172896	0.0549173	LUAD	negative	promoter::TCGA
258		1	Buparlisib	distal	NUDT3	5.72362e-05	0.0586042	LUAD	positive	distal
259	AMPD3	1	Vinorelbine	promoter	AMPD3	0.184399	-0.0442276	LUAD	negative	promoter::TCGA
260		-1	Genentech Cpd 10	promoter	CNIH2	0.322158	0.0723384	LUAD	negative	promoter
261		-1	AKT inhibitor VIII	promoter	ZCCHC8	0.675874	0.00989482	LUAD	negative	promoter
262		-1	QL-XII-47	distal	SLC2A1	0.930446	-0.00166903	LUAD	positive	distal
263		-1	QL-XII-47	distal	ZMYND12	0.616058	0.0294761	LUAD	negative	distal
264	IRX2	1	ACY-1215	promoter	IRX2	0.000883857	-0.0310009	LUAD	negative	promoter::TCGA
265	HOXB2	-1	PI-103	promoter	HOXB2	0.070179	0.0251801	LUAD	negative	promoter::TCGA
266	CMBL	-1	SB52334	promoter	CMBL	0.000747537	0.0179585	LUAD	negative	promoter::TCGA
267		1	SB52334	body	HOXC13	0.190071	0.0142044	LUAD	positive	body
268		1	SNX-2112	body	TSC2	0.237587	-0.10677	LUAD	negative	body
269		1	SNX-2112	body	TRAF7	0.0586443	-0.139866	LUAD	negative	body
270		-1	CI-1033	body	ARHGEF12	0.789766	-0.0167832	LUAD	negative	body
271		-1	CI-1033	body	HINFP	0.26813	-0.0693213	LUAD	negative	body
272	SHC1	-1	CI-1033	promoter	SHC1	0.00127999	0.0985204	LUAD	negative	promoter::TCGA
273		-1	CI-1033	promoter	CA12	0.00953724	0.0320404	LUAD	negative	promoter
274		-1	PF-00299804	body	ARHGEF12	0.989698	0.000783206	LUAD	negative	body
275		-1	PF-00299804	body	HINFP	0.247487	-0.0696981	LUAD	negative	body
276		1	5-Fluorouracil	distal	DUSP4	0.0045464	0.0592415	LAML	positive	distal
277		1	5-Fluorouracil	distal	ELP3	0.000803633	-0.206262	LAML	negative	distal
278		1	5-Fluorouracil	distal	UBXN8	0.0429379	-0.0906077	LAML	negative	distal
279		1	5-Fluorouracil	distal	GSR	0.0717033	-0.149511	LAML	negative	distal
280		-1	5-Fluorouracil	promoter	ZFP14	0.244629	0.188972	LAML	negative	promoter
281		-1	5-Fluorouracil	promoter	ZFP82	0.00674698	0.063844	LAML	negative	promoter
282		-1	5-Fluorouracil	promoter	WDR62	0.156536	0.26183	LAML	negative	promoter
283		1	5-Fluorouracil	body	MAD1L1	0.0712964	-0.0561853	LAML	negative	body
284		1	5-Fluorouracil	promoter	MAFG	0.0199231	-0.155607	LAML	negative	promoter
285		1	5-Fluorouracil	promoter	SLC25A10	0.984138	0.000787096	LAML	negative	promoter
286		1	5-Fluorouracil	promoter	P4HB	0.249772	-0.040131	LAML	negative	promoter
287		1	5-Fluorouracil	promoter	SIRT7	0.0866171	-0.0903779	LAML	negative	promoter
288		1	5-Fluorouracil	promoter	ANAPC11	0.748233	-0.0269812	LAML	negative	promoter
289		-1	Irinotecan	promoter	DBIL5P2	0.44062	-0.0788876	LAML	positive	promoter
290		1	ICL1100013	body	NUDT3	0.0163132	0.313544	LAML	positive	body
291		1	ICL1100013	body	HMGA1	0.761716	0.0362049	LAML	positive	body
292		1	ICL1100013	body	TOB2P1	0.0360474	-0.577772	LAML	negative	body
293		-1	GSK269962A	distal	ZNF276	0.985018	0.000898055	LAML	positive	distal
294		-1	GSK269962A	promoter	KCNK13	0.76122	0.0171043	LAML	positive	promoter
295		-1	Vinorelbine	promoter	SNCA	0.238395	0.0260694	LAML	negative	promoter
296		-1	GSK650394	promoter	DBIL5P2	0.843653	0.0402327	LAML	positive	promoter
297		1	5-Fluorouracil	body	IQCE	0.508991	-0.245031	LAML	negative	body
298		-1	5-Fluorouracil	promoter	ZFP14	0.054107	0.351525	LAML	negative	promoter
299		-1	5-Fluorouracil	promoter	ZFP82	0.00858895	0.0858196	LAML	negative	promoter
300		-1	5-Fluorouracil	promoter	WDR62	0.0851993	0.416435	LAML	negative	promoter
301		1	5-Fluorouracil	distal	DUSP4	0.0030357	0.0860259	LAML	positive	distal
302		1	5-Fluorouracil	distal	ELP3	0.0118369	-0.218266	LAML	negative	distal
303		1	5-Fluorouracil	distal	UBXN8	0.0139557	-0.144276	LAML	negative	distal
304		1	5-Fluorouracil	distal	GSR	0.554476	-0.0541619	LAML	negative	distal
305		1	Sabutoclax	promoter	HOXA9	0.274631	-0.0166922	LAML	negative	promoter
306		1	Sabutoclax	promoter	SNX10	0.0541321	-0.0524136	LAML	negative	promoter
307		1	Sabutoclax	promoter	JAZF1	0.883221	-0.00911105	LAML	negative	promoter
308		-1	Ulixertinib	promoter	RPS5	0.658347	-0.0629929	LAML	positive	promoter
309		-1	Ulixertinib	promoter	ZNF274	0.134933	0.100754	LAML	negative	promoter
310		-1	Ulixertinib	promoter	ZNF132	0.00743653	0.160147	LAML	negative	promoter
311		-1	Ulixertinib	promoter	ZNF544	0.245942	0.0475081	LAML	negative	promoter
312		-1	Ulixertinib	promoter	SLC45A4	0.92119	-0.00419238	LAML	negative	promoter
313		-1	Ulixertinib	promoter	NDRG1	0.0863152	-0.0423783	LAML	negative	promoter
314		1	Telomerase Inhibitor IX	promoter	INPP5B	0.0360028	0.144121	LAML	positive	promoter
315		1	Telomerase Inhibitor IX	promoter	BMP8B	0.156343	-0.0310356	LAML	negative	promoter
316		-1	Dacinostat	distal	FBRS	0.0666454	-0.223358	LAML	positive	distal
317		-1	Dacinostat	distal	ZNF668	0.584053	0.087315	LAML	positive	distal
318		-1	Dacinostat	distal	ZNF629	0.0475653	0.0510759	LAML	negative	distal
319		1	Vinorelbine	promoter	INPP5B	0.10116	0.180685	LAML	positive	promoter
320		1	Vinorelbine	promoter	BMP8B	0.401937	-0.0280483	LAML	negative	promoter
321		-1	Enzastaurin	promoter	CALR	0.292057	0.0410362	LAML	negative	promoter
322		-1	Enzastaurin	promoter	TRMT1	0.360364	0.0354339	LAML	negative	promoter
323		1	NPK76-II-72-1	promoter	ANKRD16	0.69883	0.0401189	LAML	positive	promoter
324		1	Belinostat	promoter	DNAJC10	0.708574	-0.0156052	LAML	positive	promoter
325		1	Belinostat	promoter	ZNF804A	0.00274106	-0.054909	LAML	negative	promoter
326		-1	KIN001-260	promoter	TTLL3	0.162451	-0.10593	LAML	positive	promoter
327		1	AT7867	promoter	RILPL2	0.92194	0.00524926	LAML	negative	promoter
328		1	CI-1033	body	ITGAL	0.219821	-0.022093	LAML	negative	body
329		-1	BIBF-1120	promoter	DBIL5P2	0.5968	-0.137146	LAML	positive	promoter
330		1	Panobinostat	promoter	NAA16	4.84845e-05	0.140439	LAML	positive	promoter
331		1	Panobinostat	promoter	WBP4	0.0422482	0.103157	LAML	positive	promoter
332		1	Panobinostat	promoter	AKAP11	0.688332	0.0157482	LAML	positive	promoter
333		-1	CGP-60474	promoter	SNCA	0.146023	0.0166315	LAML	negative	promoter
334		1	BI-2536	promoter	INPP5B	0.0182496	0.239411	LAML	positive	promoter
335		1	BI-2536	promoter	BMP8B	0.793011	0.00736813	LAML	negative	promoter
336		1	JW-7-52-1	body	ITGAL	0.0827829	-0.0470462	LAML	negative	body
337		1	Vinblastine	promoter	CPEB2	0.0722748	0.140874	KIRC	positive	promoter
338		-1	(5Z)-7-Oxozeaenol	promoter	GATA2	0.420742	-0.0585673	KIRC	positive	promoter
339		1	(5Z)-7-Oxozeaenol	body	HECW1	0.0559014	-0.190189	KIRC	negative	body
340		-1	Daporinad	distal	POU3F3	0.501293	0.0849158	KIRC	negative	distal
341		1	AZ960	distal	C7	0.22217	0.332916	KIRC	positive	distal
342		-1	JW-7-24-1	promoter	TOB2P1	0.320413	0.221311	KIRC	negative	promoter
343		1	Amuvatinib	body	SHH	0.461302	0.146175	KIRC	positive	body
344		1	Amuvatinib	body	RNF32	0.26247	0.185536	KIRC	positive	body
345		1	Amuvatinib	promoter	DKK1	0.0175259	-0.032984	KIRC	negative	promoter
346		-1	QL-X-138	promoter	TOB2P1	0.584797	0.129932	KIRC	negative	promoter
347		1	AZD7762	promoter	TXNRD1	0.118673	-0.0346246	HNSC	negative	promoter
348		1	AZD7762	promoter	NUAK1	0.855693	0.00620851	HNSC	negative	promoter
349		-1	Bortezomib	promoter	DVL2	0.461201	0.0345257	HNSC	negative	promoter
350		1	Afatinib	distal	AFG3L2	0.203563	0.0786667	HNSC	positive	distal
351		1	Afatinib	distal	IMPA2	0.460566	0.024327	HNSC	positive	distal
352	ISL1	-1	Bleomycin (50 uM)	promoter	ISL1	0.0701643	0.085764	HNSC	negative	promoter::TCGA
353	TBX18	1	JQ1	promoter	TBX18	0.0183504	-0.105398	HNSC	negative	promoter::TCGA
354	SIX1	1	Obatoclax Mesylate	body	SIX1	0.138732	-0.0527527	HNSC	negative	body::TCGA
355		1	Phenformin	promoter	SMAD4	0.553734	-0.0240907	HNSC	negative	promoter
356	CUZD1	1	Tipifarnib	promoter	CUZD1	0.227919	-0.0783433	HNSC	negative	promoter::TCGA
357	GULP1	-1	AS605240	promoter	GULP1	0.0221201	0.0349029	HNSC	negative	promoter::TCGA
358		1	Torin 2	promoter	LYNX1	0.0780453	-0.104892	HNSC	negative	promoter
359		-1	AZD7762	body	DSCR9	0.982109	-0.0024181	GBM	positive	body
360		1	(5Z)-7-Oxozeaenol	distal	GSE1	0.0621893	0.0471907	GBM	positive	distal
361		1	(5Z)-7-Oxozeaenol	distal	FOXF1	3.01504e-05	0.0237855	GBM	positive	distal
362		1	Piperlongumine	distal	KLF11	0.106426	-0.060155	GBM	negative	distal
363		1	Etoposide	body	RPS6KA2	0.0226946	0.0818266	GBM	positive	body
364		-1	Bleomycin (50 uM)	distal	LGALS1	0.178086	0.170169	GBM	negative	distal
365		-1	SN-38	body	CCDC40	0.0783886	0.367734	GBM	negative	body
366		-1	QL-XII-47	promoter	CHRM5	0.846117	-0.0528883	GBM	negative	promoter
367		-1	ACY-1215	body	BRI3	0.0374549	0.0892325	GBM	negative	body
368	TTC12	1	OSI-027	promoter	TTC12	0.0239276	-0.117953	GBM	negative	promoter::TCGA
369	CALML3	1	AICA Ribonucleotide	promoter	CALML3	0.00218943	-0.0367124	ESCA	negative	promoter::TCGA
370		1	MK-2206	promoter	SNRK	0.0721616	-0.11802	ESCA	positive	promoter
371		1	MK-2206	promoter	ANO10	0.231232	0.0736945	ESCA	positive	promoter
372		-1	MK-2206	promoter	CHST9	0.251736	-0.0506167	ESCA	positive	promoter
373		-1	Pictilisib	body	DCTD	0.290356	0.0200183	ESCA	negative	body
374		-1	Vinorelbine	promoter	PRTFDC1	0.0156106	0.0334233	ESCA	negative	promoter
375		-1	Vinorelbine	promoter	PIP4K2A	0.363171	0.127062	ESCA	negative	promoter
376		1	SN-38	promoter	GALNT5	0.990581	0.000149355	ESCA	positive	promoter
377		-1	Bleomycin	body	RNF212	0.287314	-0.0846037	ESCA	positive	body
378		1	Sepantronium bromide	promoter	FBXO27	0.00461393	-0.0414167	ESCA	negative	promoter
379		1	JW-7-24-1	promoter	DNAJC19	0.0119446	-0.0434932	ESCA	negative	promoter
380		-1	Sepantronium bromide	promoter	GRN	0.394487	-0.0778632	ESCA	positive	promoter
381		-1	TPCA-1	promoter	DCBLD2	0.062319	0.0280208	ESCA	negative	promoter
382		-1	PF-00299804	promoter	PSMD6	0.845362	0.0172488	ESCA	negative	promoter
383		1	IMD-0354	body	SDC2	0.149884	-0.0247156	ESCA	negative	body
384		-1	Pevonedistat	promoter	ZBTB14	0.771253	-0.0180018	DLBC	negative	promoter
385		1	DMOG	body	CD81	0.292932	-0.0435512	DLBC	negative	body
386		1	NG-25	promoter	VEGFC	0.13799	0.0787387	DLBC	positive	promoter
387		1	Apitolisib	promoter	BMP3	0.17282	-0.0655465	DLBC	negative	promoter
388		-1	PD0325901	promoter	TCFL5	0.209021	0.0240667	COREAD	negative	promoter
389		1	AZ960	body	PSMG3	0.00261349	-0.0591651	COREAD	negative	body
390		-1	Mitomycin-C	promoter	SLAIN1	0.184897	0.0405689	COREAD	negative	promoter
391		-1	Mitomycin-C	promoter	SLITRK1	0.0842749	0.456339	COREAD	negative	promoter
392	DCDC2	-1	Trametinib	promoter	DCDC2	0.000692599	0.0730692	COREAD	negative	promoter::TCGA
393		-1	Trametinib	body	DDX23	0.0622766	0.139717	COREAD	negative	body
394	ZFP3	-1	Vinorelbine	promoter	ZFP3	7.36834e-05	0.614105	COREAD	negative	promoter::TCGA
395	DCDC2	-1	Selumetinib	promoter	DCDC2	0.00545476	0.0547654	COREAD	negative	promoter::TCGA
396		1	Luminespib	body	PPFIA3	0.0398343	0.108591	COREAD	positive	body
397	XKR6	1	JQ1	promoter	XKR6	0.690328	-0.0554597	COREAD	negative	promoter::TCGA
398	THRB	1	Ispinesib Mesylate	promoter	THRB	0.447021	0.0349211	COREAD	negative	promoter::TCGA
399		-1	VX-11e	promoter	FAM174B	0.637241	-0.00689042	COREAD	negative	promoter
400		-1	Pelitinib	promoter	TFAP2A	0.127095	0.127304	COREAD	negative	promoter
401		1	WYE-125132	promoter	HUNK	0.925382	-0.00493392	COREAD	negative	promoter
402		-1	SNX-2112	promoter	SLAIN1	0.571068	0.0155424	COREAD	negative	promoter
403		-1	SNX-2112	promoter	SLITRK1	0.0631827	0.416229	COREAD	negative	promoter
404		1	Torin 2	promoter	TLN2	0.972913	0.000956622	COREAD	negative	promoter
405		1	AST-1306	distal	TMEM128	0.0171646	0.133215	COREAD	positive	distal
406		1	CAY10566	promoter	POLR2B	0.489488	0.0359198	COREAD	positive	promoter
407		1	CAY10566	body	FRAS1	0.0158423	0.0310526	COREAD	positive	body
408		1	CAY10566	body	ANTXR2	0.144922	-0.0301434	COREAD	negative	body
409		-1	Cytarabine	body	BRI3BP	0.0257613	0.0367539	BRCA	negative	body
410		-1	Cytarabine	body	PUS1	0.00670893	0.0661691	BRCA	negative	body
411		-1	Cytarabine	body	UBE3C	0.535933	0.0191092	BRCA	negative	body
412		1	Refametinib	promoter	PRDM15	0.00500463	0.229648	BRCA	positive	promoter
413		-1	Tanespimycin	body	UBE3C	0.880155	0.00944678	BRCA	negative	body
414		-1	AZD8055	promoter	INO80	0.0439468	0.107344	BRCA	negative	promoter
415		-1	AZD8055	body	NARF	0.324572	0.0361828	BRCA	negative	body
416		-1	Trametinib	promoter	VASH1	0.163053	0.150394	BRCA	negative	promoter
417		-1	Trametinib	promoter	GPATCH2L	0.650485	-0.0329559	BRCA	negative	promoter
418		1	Vinorelbine	body	BIVM	0.321483	0.0216015	BRCA	positive	body
419	ARTN	-1	FH535	promoter	ARTN	0.120613	0.0371901	BRCA	negative	promoter::TCGA
420		-1	Topotecan	promoter	ABLIM1	0.262534	-0.0158752	BRCA	positive	promoter
421		-1	Topotecan	promoter	PDZD8	0.744248	-0.00963972	BRCA	positive	promoter
422		-1	Topotecan	promoter	GFRA1	0.127361	0.0168581	BRCA	negative	promoter
423		1	Fludarabine	body	MIPOL1	0.921415	-0.00409702	BRCA	negative	body
424		1	Fludarabine	body	NKX2-8	0.778338	-0.0389163	BRCA	negative	body
425		1	Fludarabine	body	RALGAPA1	0.545935	0.0275063	BRCA	negative	body
426		-1	ABT737	promoter	GPC6	0.115742	0.0505688	BRCA	negative	promoter
427		1	ABT737	distal	ZNF684	0.144538	0.0739689	BRCA	negative	distal
428		1	ABT737	distal	RIMS3	0.0838818	-0.0686788	BRCA	negative	distal
429		-1	Telomerase Inhibitor IX	promoter	STOX2	0.0160166	0.0205671	BRCA	negative	promoter
430		-1	Ulixertinib	promoter	SLITRK5	0.341923	0.025913	BRCA	negative	promoter
431		-1	Ispinesib Mesylate	promoter	RPL19	0.0587139	0.0993531	BRCA	negative	promoter
432		1	Ispinesib Mesylate	body	CYP1B1	0.0113699	-0.0281332	BRCA	negative	body
433		-1	AT-7519	promoter	RPL19	0.106872	0.0973272	BRCA	negative	promoter
434		1	AT-7519	body	SPATA19	0.35966	0.151667	BRCA	positive	body
435		-1	AS605240	promoter	HMGCS1	0.964764	0.00100205	BRCA	positive	promoter
436		1	AS605240	distal	RSAD2	0.845839	0.00392518	BRCA	negative	distal
437		-1	AS605240	promoter	CHST10	0.00829334	0.113045	BRCA	negative	promoter
438		-1	AS605240	promoter	NMS	0.125156	0.126053	BRCA	negative	promoter
439		-1	AS605240	promoter	VASH1	0.042767	0.166769	BRCA	negative	promoter
440		-1	AS605240	promoter	GPATCH2L	0.6973	-0.0226186	BRCA	negative	promoter
441		1	GSK1070916	distal	MYL1	0.284708	0.415675	BRCA	negative	distal
442	TRIP6	1	Amuvatinib	promoter	TRIP6	0.188084	-0.016637	BRCA	negative	promoter::TCGA
443		1	PI-103	promoter	CBY1	0.0214914	-0.105844	BRCA	negative	promoter
444	TFAP2A	1	PI-103	promoter	TFAP2A	0.0710269	-0.0960356	BRCA	negative	promoter::TCGA
445		1	GSK1059615	promoter	CCDC71	0.999551	1.38419e-05	BRCA	positive	promoter
446		1	GSK1059615	promoter	GPX1	0.0167339	-0.018226	BRCA	negative	promoter
447		1	AZD7762	promoter	CYP39A1	0.496623	-0.0815216	BLCA	negative	promoter
448		1	AZD7762	promoter	CDC5L	0.683189	-0.0154247	BLCA	negative	promoter
449		1	AZD7762	promoter	RCAN2	0.886046	0.0179752	BLCA	negative	promoter
450		-1	Irinotecan	promoter	PHGDH	0.524795	-0.0136289	BLCA	positive	promoter
451		-1	Irinotecan	promoter	ADAM30	0.738525	0.0482046	BLCA	negative	promoter
452		-1	Irinotecan	promoter	NOTCH2	0.98571	-0.000872722	BLCA	negative	promoter
453		-1	Irinotecan	promoter	POLR3GL	0.490477	0.0283897	BLCA	negative	promoter
454		1	ICL1100013	body	XKR6	0.657035	0.112604	BLCA	positive	body
455		1	Trametinib	promoter	NFE2	0.187323	-0.626875	BLCA	negative	promoter
456		1	Trametinib	promoter	CALCOCO1	0.772947	0.171496	BLCA	negative	promoter
457		1	OTX015	body	GLOD4	0.877759	-0.012376	BLCA	positive	body
458		1	OTX015	body	PITPNA	0.317328	0.0727621	BLCA	positive	body
459		1	OTX015	body	PAFAH1B1	0.807816	-0.0330361	BLCA	positive	body
460		1	OTX015	body	SGSM2	0.229576	0.165527	BLCA	positive	body
461		1	OTX015	body	METTL16	0.757223	-0.0317813	BLCA	negative	body
462		1	OTX015	body	RAP1GAP2	0.154058	-0.315472	BLCA	negative	body
463	DMKN	-1	Topotecan	promoter	DMKN	0.000442601	-0.106824	BLCA	positive	promoter::TCGA
464		-1	Teniposide	body	FOXK1	0.0434962	-0.246797	BLCA	positive	body
465		-1	Teniposide	body	ZNF815P	0.311913	0.211139	BLCA	negative	body
466	NETO1	-1	Telomerase Inhibitor IX	promoter	NETO1	0.428971	0.0216013	BLCA	negative	promoter::TCGA
467		1	Vinorelbine	body	XKR6	0.545931	0.0671992	BLCA	positive	body
468		1	Vinorelbine	body	NEIL2	0.855462	0.00735895	BLCA	positive	body
469		1	Vinorelbine	body	FBXO25	0.750642	0.0117353	BLCA	positive	body
470	KRT86	-1	Omipalisib	promoter	KRT86	0.0481961	-0.0644802	BLCA	positive	promoter::TCGA
471	KRT7	-1	Omipalisib	promoter	KRT7	0.0127434	0.0400813	BLCA	negative	promoter::TCGA
472		-1	AICA Ribonucleotide	promoter	PLEKHG4	0.000105641	0.0481137	ALL	negative	promoter
473		-1	AICA Ribonucleotide	promoter	KCTD19	0.0249995	0.0769945	ALL	negative	promoter
474		1	AICA Ribonucleotide	promoter	TMC8	0.228834	0.0443909	ALL	positive	promoter
475		1	AICA Ribonucleotide	promoter	TNRC6C	0.260026	0.0429333	ALL	positive	promoter
476		1	AICA Ribonucleotide	promoter	TK1	0.012174	-0.0383366	ALL	negative	promoter
477		-1	AICA Ribonucleotide	promoter	FLT4	0.0187871	-0.346109	ALL	positive	promoter
478		-1	AICA Ribonucleotide	promoter	GFPT2	0.732433	-0.0691251	ALL	negative	promoter
479		1	Navitoclax	promoter	SKAP2	0.00292326	-0.0615322	ALL	negative	promoter
480		-1	Navitoclax	promoter	BBS10	0.00753153	0.206405	ALL	negative	promoter
481		-1	Navitoclax	promoter	PAWR	0.034525	0.0662163	ALL	negative	promoter
482		-1	BX795	promoter	LCP1	0.19071	0.0640184	ALL	negative	promoter
483		1	Bortezomib	promoter	SCOC	0.0203523	-0.0667169	ALL	negative	promoter
484		1	Bortezomib	promoter	RNF150	0.00961133	-0.27438	ALL	negative	promoter
485		1	Bortezomib	promoter	HHIP	0.0349176	-0.048173	ALL	negative	promoter
486		1	Bortezomib	promoter	CLGN	0.0734102	-0.0428327	ALL	negative	promoter
487		-1	Obatoclax Mesylate	promoter	SERPINB1	0.0148026	0.0183251	ALL	negative	promoter
488		-1	Obatoclax Mesylate	promoter	SERPINB6	0.505202	0.00710688	ALL	negative	promoter
489		1	5-Fluorouracil	promoter	SOCS6	0.864918	-0.00425359	ALL	negative	promoter
490		-1	5-Fluorouracil	promoter	DDX46	0.889714	-0.0110561	ALL	negative	promoter
491		1	MK-1775	promoter	UNC5C	0.388445	0.0971013	ALL	positive	promoter
492		1	MK-1775	promoter	SNCA	0.325873	-0.0122051	ALL	negative	promoter
493		1	MK-1775	promoter	HERC6	0.781979	-0.00659209	ALL	negative	promoter
494		1	MK-1775	promoter	C5orf63	0.0703737	0.131756	ALL	positive	promoter
495		1	MK-1775	promoter	CSF2	0.22835	0.143731	ALL	positive	promoter
496		1	MK-1775	distal	USP34	0.364336	0.0203522	ALL	positive	distal
497		1	MK-1775	distal	CCDC85A	0.774158	-0.00582699	ALL	positive	distal
498		1	MK-1775	distal	FANCL	0.13564	-0.0545522	ALL	negative	distal
499		-1	GSK269962A	promoter	CDH15	0.708633	0.0639761	ALL	negative	promoter
500		1	PFI-1	promoter	UGT8	0.00512992	-0.051859	ALL	negative	promoter
501		1	Epirubicin	promoter	NKAPL	0.237492	0.336281	ALL	positive	promoter
502		1	Epirubicin	promoter	HLA-DRB5	0.643525	0.00714867	ALL	positive	promoter
503		-1	Uprosertib	promoter	GRM4	0.201853	-0.447633	ALL	positive	promoter
504		-1	Uprosertib	promoter	ZSCAN9	0.230212	0.02887	ALL	negative	promoter
505		-1	Entinostat	promoter	MLH3	0.0151977	0.198597	ALL	negative	promoter
506		-1	Venetoclax	promoter	MNX1	0.0614681	0.0853999	ALL	negative	promoter
507		-1	Venetoclax	promoter	FAM89A	0.0039705	0.129231	ALL	negative	promoter
508		-1	Venetoclax	promoter	COG2	0.557443	0.127511	ALL	negative	promoter
509		-1	Venetoclax	promoter	SPRTN	0.0388099	0.247896	ALL	negative	promoter
510		-1	Venetoclax	promoter	NCKAP1	0.0836548	0.0604589	ALL	negative	promoter
511		-1	Venetoclax	promoter	PPP1R1C	0.0475976	0.116661	ALL	negative	promoter
512		1	Venetoclax	body	EBF1	0.00088777	-0.0622381	ALL	negative	body
513		1	Venetoclax	body	PWWP2A	0.541252	0.123073	ALL	negative	body
514		-1	Venetoclax	promoter	VPS37C	0.434006	-0.137832	ALL	positive	promoter
515		-1	Venetoclax	promoter	IL4	0.496694	0.0458138	ALL	negative	promoter
516		-1	Venetoclax	promoter	KIF3A	0.00413733	0.171121	ALL	negative	promoter
517		-1	Venetoclax	promoter	ZCCHC10	0.0156503	0.299517	ALL	negative	promoter
518		-1	Venetoclax	promoter	TCF7	0.0476603	0.0600082	ALL	negative	promoter
519		1	Venetoclax	promoter	FES	0.0247308	-0.129583	ALL	negative	promoter
520		-1	Venetoclax	promoter	KLF5	0.35132	0.161304	ALL	negative	promoter
521		-1	Venetoclax	promoter	STK24	0.3466	-0.183217	ALL	positive	promoter
522		-1	Venetoclax	promoter	CCDC168	0.88895	-0.0277043	ALL	negative	promoter
523		1	Telomerase Inhibitor IX	promoter	B4GALT5	0.413676	0.0454182	ALL	positive	promoter
524		1	Telomerase Inhibitor IX	promoter	KCNB1	0.0500169	0.379821	ALL	positive	promoter
525		1	Telomerase Inhibitor IX	promoter	KCNG1	0.422455	0.0516366	ALL	positive	promoter
526		1	Telomerase Inhibitor IX	promoter	SNAI1	0.299471	0.0654589	ALL	positive	promoter
527		1	WEHI-539	promoter	KATNBL1	0.780762	-0.0442965	ALL	positive	promoter
528		1	WEHI-539	promoter	NIPA2	0.00296648	0.400085	ALL	positive	promoter
529		1	WEHI-539	promoter	MKRN3	0.000326254	-0.303337	ALL	negative	promoter
530		-1	WEHI-539	promoter	MEF2D	0.000944731	0.270376	ALL	negative	promoter
531		-1	CAY10603	promoter	BMPER	0.324813	-0.143879	ALL	positive	promoter
532		-1	CAY10603	promoter	BBS9	0.0209814	0.125486	ALL	negative	promoter
533		-1	CAY10603	promoter	DPY19L1	0.190386	0.0177807	ALL	negative	promoter
534		-1	Masitinib	distal	ARHGAP32	0.0461975	0.0675473	ALL	negative	distal
535		-1	NVP-BHG712	promoter	SNTB1	0.0590712	0.0607605	ALL	negative	promoter
536		-1	YM201636	promoter	FMO1	0.0547411	-0.331946	ALL	positive	promoter
537		-1	YM201636	promoter	C1orf105	0.22253	0.165805	ALL	negative	promoter
538		-1	YM201636	promoter	GCNT4	0.308565	0.150771	ALL	negative	promoter
539		-1	YM201636	promoter	PLEKHH2	0.0539976	0.11465	ALL	negative	promoter
540		-1	YM201636	promoter	MTA3	0.0521362	0.0517659	ALL	negative	promoter
541		-1	YM201636	promoter	CYBRD1	0.185245	-0.0260188	ALL	positive	promoter
542		-1	YM201636	promoter	SP5	0.180697	0.0524584	ALL	negative	promoter
543		-1	YM201636	distal	SLC2A2	0.451219	0.123519	ALL	negative	distal
544		-1	YM201636	distal	MFN1	0.107615	0.0628491	ALL	negative	distal
545		-1	SNX-2112	promoter	UGT8	0.00823702	0.0590555	ALL	negative	promoter
546		1	XMD13-2	promoter	PTGDR	0.559572	-0.0341368	ALL	negative	promoter
547		1	XMD13-2	promoter	DDHD1	0.439849	-0.0242777	ALL	negative	promoter
548		-1	Tenovin-6	promoter	CTU2	0.350127	-0.0446157	ALL	positive	promoter
549		-1	Tenovin-6	promoter	APRT	0.893031	-0.00357909	ALL	positive	promoter
550		1	Venotoclax	promoter	GP9	8.37893e-06	-0.494814	ALL	negative	promoter
551		-1	Venotoclax	promoter	SMAD9	0.0264649	-0.191894	ALL	positive	promoter
552		-1	Venotoclax	promoter	NBEA	0.138804	0.11574	ALL	negative	promoter
553		-1	Venotoclax	promoter	PUSL1	0.599135	0.0732445	ALL	positive	promoter
554		-1	Venotoclax	promoter	HES4	0.236286	0.0348683	ALL	negative	promoter
555		-1	Venotoclax	promoter	TRAT1	0.015958	0.0501564	ALL	negative	promoter
556		-1	Venotoclax	promoter	CD96	0.764517	-0.0102496	ALL	negative	promoter
557		-1	Venotoclax	promoter	ENPP4	0.0002643	0.237672	ALL	negative	promoter
558		-1	Trichostatin A	promoter	DUSP19	0.00870768	0.430187	ALL	negative	promoter
559		-1	Trichostatin A	promoter	ZNF804A	0.107056	0.07191	ALL	negative	promoter
560		1	CGP-60474	promoter	HTATIP2	0.101468	0.0205465	ALL	positive	promoter
561		1	CGP-60474	promoter	SLC6A5	0.979956	-0.00445859	ALL	positive	promoter
562		1	CGP-60474	promoter	LGR4	0.896991	-0.0199664	ALL	positive	promoter
563		1	CGP-60474	promoter	SVIP	0.000264421	-0.0417642	ALL	negative	promoter
564		1	CGP-60474	promoter	FANCF	0.540262	-0.0326897	ALL	negative	promoter
565		-1	FTY-720	distal	TRIQK	0.0151746	0.0336006	ALL	negative	distal
566		-1	FTY-720	distal	SLC26A7	0.157235	0.383005	ALL	negative	distal
567		-1	FTY-720	promoter	PDE5A	0.181953	0.0758496	ALL	negative	promoter
568		-1	FTY-720	promoter	USP53	0.469118	0.0191209	ALL	negative	promoter
569		-1	FTY-720	promoter	GIP	0.695369	0.0531474	ALL	positive	promoter
570		-1	FTY-720	promoter	HOXB3	0.0390114	0.0411374	ALL	negative	promoter
571		-1	FTY-720	promoter	HOXB7	0.0207801	0.0261143	ALL	negative	promoter
572		-1	BMS-536924	promoter	TBC1D21	0.0341455	0.514132	ALL	negative	promoter
573		-1	BMS-536924	promoter	SMAD9	0.215406	-0.0650858	ALL	positive	promoter
574		-1	BMS-536924	promoter	NBEA	0.00475661	0.11607	ALL	negative	promoter
575		-1	BMS-536924	promoter	GIMAP7	0.123397	0.0198117	ALL	negative	promoter
576		-1	BMS-536924	promoter	KCNH2	0.125925	0.0409356	ALL	negative	promoter

## Sheet: Fig. 3f
	cg22018051	SHC1
TCGA-49-AARE-01A	0.191998	13.4839
TCGA-38-6178-01A	0.298796	13.7934
TCGA-MN-A4N1-01A	0.433014	12.8398
TCGA-05-4425-01A	0.125381	12.4514
TCGA-71-6725-01A	0.604429	12.9538
TCGA-75-6203-01A	0.232071	11.8948
TCGA-78-7152-01A	0.235513	12.7434
TCGA-50-8457-01A	0.35386	13.1993
TCGA-44-2666-01B	0.161238	11.2819
TCGA-44-2666-01A	0.173968	11.5471
TCGA-75-7025-01A	0.179028	12.7409
TCGA-55-7907-01A	0.26099	12.2765
TCGA-50-5933-01A	0.171086	13.5571
TCGA-78-8640-01A	0.271837	13.068
TCGA-44-A47B-01A	0.211661	12.393
TCGA-91-A4BC-01A	0.373023	12.7382
TCGA-MP-A4TF-01A	0.0839523	13.7664
TCGA-93-A4JO-01A	0.594775	12.3583
TCGA-55-8097-01A	0.216725	12.1785
TCGA-NJ-A4YF-01A	0.661814	13.2111
TCGA-55-6978-01A	0.566441	12.6451
TCGA-44-6775-01A	0.248079	12.1587
TCGA-44-6775-01C	0.223232	11.193
TCGA-L9-A743-01A	0.310933	12.688
TCGA-97-8175-01A	0.575323	11.6983
TCGA-J2-A4AG-01A	0.344464	12.6162
TCGA-86-A4D0-01A	0.112809	12.5296
TCGA-78-7539-01A	0.198597	13.4823
TCGA-44-6776-01A	0.0737814	14.2183
TCGA-50-5946-01A	0.777768	12.708
TCGA-99-AA5R-01A	0.38989	12.3059
TCGA-55-8299-01A	0.390621	13.1165
TCGA-55-8505-01A	0.161256	13.4488
TCGA-73-4676-01A	0.0693062	13.7792
TCGA-NJ-A7XG-01A	0.0668045	12.7503
TCGA-78-7535-01A	0.69347	12.9099
TCGA-44-6148-01A	0.185051	12.0696
TCGA-86-8671-01A	0.487971	12.4518
TCGA-44-5645-01A	0.405014	12.4267
TCGA-44-5645-01B	0.417936	11.1779
TCGA-78-7536-01A	0.294001	12.4564
TCGA-55-8090-01A	0.127016	12.3427
TCGA-55-8615-01A	0.0662329	13.4976
TCGA-93-7348-01A	0.273589	12.7472
TCGA-55-A48Z-01A	0.402723	12.6084
TCGA-91-6848-01A	0.209681	13.1421
TCGA-L9-A8F4-01A	0.315363	13.0294
TCGA-67-4679-01B	0.178503	12.3419
TCGA-86-8358-01A	0.0789056	12.2663
TCGA-05-4427-01A	0.128986	12.8446
TCGA-64-5815-01A	0.202126	13.5081
TCGA-95-7947-01A	0.762585	12.8278
TCGA-05-4384-01A	0.0829028	13.1203
TCGA-78-7148-01A	0.1214	13.2534
TCGA-75-6206-01A	0.0732026	12.9636
TCGA-73-4658-01A	0.303989	13.3149
TCGA-97-A4M1-01A	0.310075	12.7154
TCGA-L4-A4E5-01A	0.822792	13.2122
TCGA-78-7158-01A	0.236807	12.8226
TCGA-55-8511-01A	0.305144	13.8222
TCGA-44-3917-01B	0.178089	12.4405
TCGA-44-3917-01A	0.34036	12.2486
TCGA-69-7764-01A	0.210116	12.9738
TCGA-38-4632-01A	0.207881	12.6682
TCGA-05-5423-01A	0.407258	12.666
TCGA-75-5125-01A	0.300675	12.4751
TCGA-55-8205-01A	0.387234	12.2056
TCGA-64-5781-01A	0.339932	13.3966
TCGA-55-A57B-01A	0.257859	12.4004
TCGA-55-8514-01A	0.542105	12.9781
TCGA-50-7109-01A	0.779889	13.2081
TCGA-86-8585-01A	0.350348	12.5109
TCGA-44-7672-01A	0.315651	12.779
TCGA-64-1679-01A	0.15803	12.8425
TCGA-50-5072-01A	0.204654	13.3196
TCGA-80-5611-01A	0.403518	12.7363
TCGA-78-7159-01A	0.114347	12.9085
TCGA-J2-A4AD-01A	0.291051	12.3323
TCGA-49-AAR2-01A	0.160364	12.5643
TCGA-91-6831-01A	0.500426	12.2655
TCGA-05-4415-01A	0.260255	13.5235
TCGA-62-A472-01A	0.309696	12.1639
TCGA-50-6592-01A	0.299492	12.8791
TCGA-MP-A4TJ-01A	0.350476	12.4312
TCGA-05-5715-01A	0.396216	12.9683
TCGA-L9-A7SV-01A	0.770155	13.2854
TCGA-75-5147-01A	0.210189	12.2242
TCGA-95-7944-01A	0.419468	12.7219
TCGA-55-8094-01A	0.167219	12.8019
TCGA-55-7570-01A	0.130032	13.499
TCGA-86-7714-01A	0.132453	11.9847
TCGA-55-8507-01A	0.526448	13.5199
TCGA-55-7573-01A	0.393645	13.0439
TCGA-50-8459-01A	0.224439	13.1897
TCGA-49-6743-01A	0.244147	14.3289
TCGA-86-8281-01A	0.200805	13.9284
TCGA-MP-A4TI-01A	0.382894	12.9748
TCGA-75-5146-01A	0.182418	12.3483
TCGA-44-6145-01A	0.341403	13.3198
TCGA-86-7711-01A	0.146302	13.5477
TCGA-95-8494-01A	0.0751034	12.5688
TCGA-4B-A93V-01A	0.130819	14.3345
TCGA-97-7552-01A	0.442733	12.1141
TCGA-55-7576-01A	0.653432	13.2155
TCGA-97-7938-01A	0.128789	12.634
TCGA-55-6981-01A	0.53088	12.3727
TCGA-55-6984-01A	0.310771	12.7959
TCGA-44-7661-01A	0.241399	12.8517
TCGA-91-6835-01A	0.753617	12.818
TCGA-MP-A4TD-01A	0.158435	13.3103
TCGA-55-8091-01A	0.158815	13.3129
TCGA-97-8172-01A	0.510042	12.5481
TCGA-50-6593-01A	0.241085	12.9677
TCGA-62-A46Y-01A	0.397478	11.9273
TCGA-91-6836-01A	0.0527023	14.6566
TCGA-78-8648-01A	0.37585	13.2306
TCGA-75-6214-01A	0.251317	12.422
TCGA-78-8660-01A	0.356738	13.0504
TCGA-78-7633-01A	0.025109	13.1212
TCGA-86-7713-01A	0.392106	12.3823
TCGA-MP-A4SW-01A	0.348687	12.6735
TCGA-44-7667-01A	0.160294	12.2748
TCGA-49-6744-01A	0.28299	12.8548
TCGA-L9-A443-01A	0.206632	12.6465
TCGA-50-5941-01A	0.438894	12.5911
TCGA-05-4424-01A	0.527079	12.5212
TCGA-55-6983-01A	0.230321	12.7769
TCGA-97-7553-01A	0.245867	12.2442
TCGA-55-7574-01A	0.56332	12.9823
TCGA-05-4417-01A	0.233338	13.0056
TCGA-55-7227-01A	0.431545	12.0627
TCGA-MP-A5C7-01A	0.0529685	13.3779
TCGA-55-8203-01A	0.642263	12.6015
TCGA-78-7146-01A	0.0723502	14.2011
TCGA-80-5608-01A	0.315016	12.7876
TCGA-53-7624-01A	0.182452	12.9801
TCGA-44-6777-01A	0.161238	13.1056
TCGA-55-7727-01A	0.176169	12.4742
TCGA-55-A4DF-01A	0.709029	11.7455
TCGA-49-6767-01A	0.266376	13.2895
TCGA-50-5932-01A	0.0386986	13.4251
TCGA-55-8089-01A	0.362469	13.8062
TCGA-MP-A4SV-01A	0.378386	12.4789
TCGA-73-A9RS-01A	0.189109	14.0753
TCGA-97-A4M6-01A	0.266533	13.7828
TCGA-86-A456-01A	0.248289	13.1137
TCGA-95-A4VN-01A	0.292006	13.0587
TCGA-49-AARN-01A	0.20052	12.9544
TCGA-78-7145-01A	0.0989761	13.8679
TCGA-55-A490-01A	0.100415	13.5621
TCGA-80-5607-01A	0.289335	12.047
TCGA-05-5429-01A	0.100642	12.7531
TCGA-55-5899-01A	0.189042	12.1168
TCGA-L9-A50W-01A	0.15199	12.4565
TCGA-62-A46R-01A	0.657934	12.8148
TCGA-44-2656-01B	0.371192	11.6075
TCGA-44-2656-01A	0.348982	12.2808
TCGA-MP-A4TA-01A	0.211362	13.5481
TCGA-55-A491-01A	0.240614	12.6965
TCGA-62-A470-01A	0.11474	12.1873
TCGA-62-8395-01A	0.533323	12.4755
TCGA-55-8621-01A	0.240511	12.4526
TCGA-75-6212-01A	0.245892	12.1684
TCGA-62-8397-01A	0.09542	12.6863
TCGA-50-6673-01A	0.198351	13.1125
TCGA-69-8253-01A	0.126429	15.1227
TCGA-64-5779-01A	0.714278	12.0345
TCGA-55-6968-01A	0.204936	12.1215
TCGA-78-7160-01A	0.27052	13.4656
TCGA-97-7941-01A	0.191914	12.4452
TCGA-86-8076-01A	0.277558	12.7677
TCGA-44-4112-01A	0.16562	13.5313
TCGA-44-4112-01B	0.259929	12.219
TCGA-55-8620-01A	0.226213	12.7849
TCGA-49-4514-01A	0.357785	12.7052
TCGA-55-A493-01A	0.401935	12.445
TCGA-69-8255-01A	0.309128	13.4086
TCGA-93-8067-01A	0.187478	14.4316
TCGA-J2-A4AE-01A	0.265073	11.8446
TCGA-99-8033-01A	0.195069	13.4171
TCGA-50-5930-01A	0.249107	13.2779
TCGA-97-8177-01A	0.486454	12.3851
TCGA-86-7954-01A	0.270381	13.208
TCGA-86-8074-01A	0.107707	13.5776
TCGA-49-6742-01A	0.0892982	12.981
TCGA-S2-AA1A-01A	0.356587	12.4131
TCGA-55-8506-01A	0.742513	13.5694
TCGA-55-7994-01A	0.304944	12.5078
TCGA-55-6971-01A	0.319054	12.3628
TCGA-97-A4LX-01A	0.454797	12.8897
TCGA-91-6829-01A	0.141337	12.7947
TCGA-49-AAR4-01A	0.56085	12.2368
TCGA-86-8674-01A	0.114197	14.1454
TCGA-67-6216-01A	0.265839	12.1403
TCGA-44-6146-01B	0.0777418	11.2735
TCGA-44-6146-01A	0.144951	12.2239
TCGA-44-8117-01A	0.607105	13.1401
TCGA-55-8207-01A	0.498369	12.5283
TCGA-93-A4JP-01A	0.341679	12.1227
TCGA-49-4490-01A	0.302459	12.582
TCGA-55-6970-01A	0.167616	13.7585
TCGA-MP-A4T4-01A	0.380888	12.6191
TCGA-78-7220-01A	0.212508	12.5526
TCGA-73-7498-01A	0.0873352	12.9472
TCGA-J2-8194-01A	0.0852151	15.2231
TCGA-55-8206-01A	0.261922	12.6225
TCGA-97-7937-01A	0.76076	12.7097
TCGA-55-7913-01B	0.0307065	13.5412
TCGA-86-A4P7-01A	0.275851	13.0594
TCGA-97-8171-01A	0.632314	13.0194
TCGA-75-5122-01A	0.517465	12.1237
TCGA-55-8301-01A	0.597118	12.8144
TCGA-97-8176-01A	0.0794753	13.5379
TCGA-53-7813-01A	0.377601	12.6231
TCGA-MP-A4T9-01A	0.300801	12.5925
TCGA-NJ-A4YQ-01A	0.355674	12.9732
TCGA-64-5774-01A	0.0620973	12.636
TCGA-44-2665-01A	0.110624	13.7892
TCGA-78-7542-01A	0.186478	13.0193
TCGA-62-A46S-01A	0.192914	12.4093
TCGA-86-8278-01A	0.240722	12.5581
TCGA-49-AAR3-01A	0.389221	12.9337
TCGA-71-8520-01A	0.217151	12.9396
TCGA-86-7953-01A	0.235793	12.3048
TCGA-55-8092-01A	0.253219	12.5958
TCGA-91-6847-01A	0.0538019	12.7318
TCGA-49-AARQ-01A	0.893358	11.3047
TCGA-55-6987-01A	0.463059	12.481
TCGA-91-6840-01A	0.293939	12.1357
TCGA-50-5068-01A	0.432066	11.4682
TCGA-86-8279-01A	0.683763	13.4302
TCGA-69-7973-01A	0.10314	12.7035
TCGA-86-8056-01A	0.0982111	13.1675
TCGA-99-8032-01A	0.145038	13.6545
TCGA-55-7284-01B	0.0902829	12.5744
TCGA-75-7031-01A	0.520828	12.4764
TCGA-55-8204-01A	0.150605	13.5355
TCGA-05-4405-01A	0.580673	12.9183
TCGA-97-A4M7-01A	0.275271	12.3397
TCGA-64-5778-01A	0.260582	12.0875
TCGA-MP-A4TC-01A	0.264936	12.8911
TCGA-NJ-A4YI-01A	0.0680365	16.1073
TCGA-L9-A5IP-01A	0.109134	15.0649
TCGA-44-5643-01A	0.359769	11.3226
TCGA-MP-A4SY-01A	0.16892	12.836
TCGA-86-7955-01A	0.655255	12.5822
TCGA-93-A4JN-01A	0.168397	13.4308
TCGA-55-7914-01A	0.387422	12.0403
TCGA-67-6215-01A	0.218348	12.7682
TCGA-73-7499-01A	0.532916	12.6685
TCGA-97-8552-01A	0.20492	12.0441
TCGA-97-A4M3-01A	0.0892101	14.1225
TCGA-97-A4M0-01A	0.230603	13.2059
TCGA-91-6828-01A	0.727133	12.4518
TCGA-91-7771-01A	0.434052	12.5383
TCGA-93-A4JQ-01A	0.421043	12.9654
TCGA-38-4631-01A	0.0860093	13.8879
TCGA-78-7163-01A	0.160918	13.0442
TCGA-05-5425-01A	0.184159	13.4424
TCGA-75-6205-01A	0.441764	13.2365
TCGA-55-8616-01A	0.632058	13.0157
TCGA-NJ-A55O-01A	0.224918	12.4692
TCGA-86-6851-01A	0.463118	12.5142
TCGA-05-5428-01A	0.245065	12.1384
TCGA-50-6591-01A	0.0318148	13.5582
TCGA-44-7670-01A	0.0752962	13.7943
TCGA-86-A4JF-01A	0.690469	13.279
TCGA-95-7039-01A	0.717448	12.5634
TCGA-50-8460-01A	0.273134	13.0408
TCGA-95-7562-01A	0.814093	12.5522
TCGA-78-7149-01A	0.0765156	13.1866
TCGA-44-A47A-01A	0.722803	12.9024
TCGA-69-7761-01A	0.408644	12.3975
TCGA-55-6979-01A	0.626762	12.3104
TCGA-MP-A4T7-01A	0.201422	14.1132
TCGA-62-8398-01A	0.113726	13.7736
TCGA-50-5051-01A	0.098419	13.5096
TCGA-55-A494-01A	0.756065	12.924
TCGA-97-8179-01A	0.0703235	13.5799
TCGA-44-5644-01A	0.0896541	12.5009
TCGA-44-A479-01A	0.487624	12.8169
TCGA-O1-A52J-01A	0.21228	12.8692
TCGA-75-7030-01A	0.237689	12.7141
TCGA-50-5935-01A	0.301522	13.6624
TCGA-44-7671-01A	0.0593142	13.3716
TCGA-55-8510-01A	0.280953	12.7975
TCGA-69-7979-01A	0.728021	12.8764
TCGA-91-A4BD-01A	0.202869	11.5104
TCGA-95-7567-01A	0.162726	13.3923
TCGA-55-6986-01A	0.232344	11.9532
TCGA-50-6595-01A	0.296614	12.951
TCGA-55-6712-01A	0.351777	12.3409
TCGA-95-8039-01A	0.165645	12.9121
TCGA-97-7547-01A	0.174226	13.2515
TCGA-44-7660-01A	0.14635	12.178
TCGA-50-5944-01A	0.0666721	12.8461
TCGA-50-5044-01A	0.232469	15.4574
TCGA-55-7728-01A	0.22527	12.092
TCGA-95-A4VP-01A	0.199132	13.418
TCGA-55-A48X-01A	0.488985	12.9357
TCGA-55-8614-01A	0.177753	13.2831
TCGA-44-3918-01B	0.339386	12.1092
TCGA-44-3918-01A	0.322515	12.245
TCGA-05-4396-01A	0.0810024	12.821
TCGA-49-4512-01A	0.371717	13.3553
TCGA-69-7974-01A	0.239821	12.2823
TCGA-69-7760-01A	0.0514457	14.0614
TCGA-86-8359-01A	0.252697	13.0106
TCGA-99-8028-01A	0.50982	12.4565
TCGA-69-8453-01A	0.251994	12.4162
TCGA-62-A46V-01A	0.109657	13.7061
TCGA-97-8174-01A	0.199816	12.8082
TCGA-55-7903-01A	0.741298	13.1533
TCGA-50-5055-01A	0.500124	12.4547
TCGA-86-7701-01A	0.206474	13.2915
TCGA-MP-A4T8-01A	0.0916283	13.2471
TCGA-55-6975-01A	0.152263	13.6524
TCGA-69-7765-01A	0.638024	13.0172
TCGA-44-7669-01A	0.392199	12.1069
TCGA-95-7948-01A	0.0759644	12.3143
TCGA-50-6594-01A	0.0943513	14.0975
TCGA-38-A44F-01A	0.357382	11.8776
TCGA-86-8669-01A	0.251179	12.4543
TCGA-50-5066-01A	0.373691	13.2928
TCGA-86-8672-01A	0.311466	13.4833
TCGA-55-6985-01A	0.578064	12.2916
TCGA-L9-A444-01A	0.551152	13.3573
TCGA-55-8087-01A	0.529709	12.8404
TCGA-69-7978-01A	0.34982	13.1474
TCGA-49-6761-01A	0.22777	13.721
TCGA-MP-A4TE-01A	0.0677756	13.8531
TCGA-44-2668-01B	0.181276	12.9958
TCGA-44-2668-01A	0.224585	13.7014
TCGA-55-8508-01A	0.501686	12.921
TCGA-J2-8192-01A	0.207761	12.5407
TCGA-55-7816-01A	0.15	12.6014
TCGA-78-7537-01A	0.229019	13.0015
TCGA-75-5126-01A	0.225019	13.021
TCGA-55-7910-01A	0.0822961	14.0845
TCGA-55-8208-01A	0.2751	12.6574
TCGA-78-7155-01A	0.123694	12.0305
TCGA-97-8547-01A	0.106958	12.6184
TCGA-86-8668-01A	0.268362	12.429
TCGA-55-8085-01A	0.160008	13.2319
TCGA-44-6147-01A	0.62315	12.4693
TCGA-44-6147-01B	0.497724	11.8044
TCGA-53-A4EZ-01A	0.241381	13.721
TCGA-78-7147-01A	0.364483	12.5266
TCGA-55-7283-01A	0.166338	13.1291
TCGA-95-7043-01A	0.411967	12.0174
TCGA-55-7911-01A	0.432345	12.1337
TCGA-55-7815-01A	0.233261	12.7856
TCGA-78-7167-01A	0.0343332	12.8485
TCGA-55-7725-01A	0.422432	11.8465
TCGA-49-AAR0-01A	0.435532	12.0503
TCGA-86-8055-01A	0.158921	12.9738
TCGA-55-8513-01A	0.179417	12.3576
TCGA-55-6982-01A	0.24479	12.4725
TCGA-49-4488-01A	0.601851	12.879
TCGA-44-8120-01A	0.152749	12.9951
TCGA-55-7995-01A	0.309292	12.221
TCGA-55-6972-01A	0.0277134	12.629
TCGA-55-6543-01A	0.0632422	12.4109
TCGA-75-7027-01A	0.0501171	13.8711
TCGA-91-8499-01A	0.470339	11.2053
TCGA-78-7166-01A	0.0883564	13.8848
TCGA-MN-A4N4-01A	0.231089	13.1257
TCGA-44-6779-01A	0.342967	14.3313
TCGA-MP-A4T6-01A	0.490837	13.0257
TCGA-50-5936-01A	0.130908	14.0184
TCGA-91-8497-01A	0.221017	12.6347
TCGA-69-A59K-01A	0.644536	12.2402
TCGA-05-5420-01A	0.405867	13.1333
TCGA-44-6778-01A	0.236657	12.2078
TCGA-78-7153-01A	0.235754	12.7695
TCGA-97-7546-01A	0.215832	12.5616
TCGA-86-A4P8-01A	0.27573	11.8792
TCGA-75-6207-01A	0.398652	12.7229
TCGA-78-7143-01A	0.365439	12.4034
TCGA-05-4410-01A	0.518771	12.4485
TCGA-L4-A4E6-01A	0.281791	12.2262
TCGA-86-8073-01A	0.147443	12.4315
TCGA-62-8402-01A	0.220087	13.7852
TCGA-NJ-A4YG-01A	0.198341	13.0076
TCGA-95-A4VK-01A	0.218733	14.1419
TCGA-49-AAR9-01A	0.0456033	16.0692
TCGA-NJ-A55A-01A	0.299929	12.4122
TCGA-78-8662-01A	0.187424	12.9144
TCGA-NJ-A4YP-01A	0.263581	13.0562
TCGA-97-A4M2-01A	0.304076	12.2743
TCGA-93-7347-01A	0.402045	12.2675
TCGA-78-7540-01A	0.128409	12.6049
TCGA-64-5775-01A	0.0525845	13.7089
TCGA-44-A4SS-01A	0.411959	12.385
TCGA-62-A46P-01A	0.735535	12.4654
TCGA-55-A492-01A	0.119945	12.8646
TCGA-62-A46O-01A	0.443316	13.5273
TCGA-05-4390-01A	0.460978	12.7114
TCGA-86-8673-01A	0.169162	13.9354
TCGA-49-6745-01A	0.348545	12.3413
TCGA-MP-A4TH-01A	0.262135	12.7007
TCGA-50-6590-01A	0.325605	13.1711
TCGA-62-8394-01A	0.567767	13.3966
TCGA-49-4487-01A	0.705942	12.8869
TCGA-55-8619-01A	0.324072	12.6318
TCGA-55-6642-01A	0.368266	12.9912
TCGA-55-6980-01A	0.26324	12.5299
TCGA-69-7980-01A	0.1888	12.7408
TCGA-50-5939-01A	0.245138	14.1103
TCGA-69-7763-01A	0.146035	12.9283
TCGA-78-8655-01A	0.35702	12.4519
TCGA-44-7659-01A	0.191648	12.4942
TCGA-78-7161-01A	0.0361227	15.4136
TCGA-44-6774-01A	0.171758	13.7289
TCGA-55-8096-01A	0.310423	12.7516
TCGA-38-7271-01A	0.582812	12.8789
TCGA-97-A4M5-01A	0.226655	12.7523
TCGA-50-6597-01A	0.454822	12.2239
TCGA-50-5942-01A	0.121308	12.2441
TCGA-99-8025-01A	0.667192	12.8035
TCGA-69-8254-01A	0.226164	12.6413
TCGA-91-6830-01A	0.187988	12.8647
TCGA-49-AARR-01A	0.249068	12.362
TCGA-62-A471-01A	0.407783	12.8085
TCGA-86-8054-01A	0.0362744	14.3102
TCGA-91-8496-01A	0.192379	12.2695
TCGA-83-5908-01A	0.331686	13.4775
TCGA-55-A4DG-01A	0.407625	12.6044
TCGA-44-A47G-01A	0.47826	12.3374
TCGA-MP-A4TK-01A	0.258072	12.8542
TCGA-86-8075-01A	0.209663	12.5691
TCGA-75-6211-01A	0.205515	13.5444
TCGA-44-8119-01A	0.159718	12.8642
TCGA-55-A48Y-01A	0.293018	12.8852
TCGA-78-7162-01A	0.232994	12.7185
TCGA-55-7724-01A	0.212848	12.4242
TCGA-86-6562-01A	0.647353	13.1337
TCGA-55-8512-01A	0.126854	12.4501
TCGA-44-7662-01A	0.532883	12.9069
TCGA-35-5375-01A	0.716384	11.4383
TCGA-78-7154-01A	0.172385	12.2347
TCGA-78-7156-01A	0.0347909	12.9675
TCGA-64-1681-01A	0.17483	12.7907
TCGA-78-7150-01A	0.26098	12.6804
TCGA-44-A4SU-01A	0.304886	12.7161
TCGA-62-8399-01A	0.70755	12.7381
TCGA-50-5049-01A	0.653563	12.3906
TCGA-NJ-A55R-01A	0.191306	13.5457
TCGA-MN-A4N5-01A	0.707143	12.5462
TCGA-55-7281-01A	0.217029	12.6375
TCGA-49-AAQV-01A	0.343808	13.8354
TCGA-67-6217-01A	0.260989	12.7895
TCGA-50-5931-01A	0.0282258	13.1463
TCGA-55-8302-01A	0.215456	12.8275
TCGA-86-8280-01A	0.313094	12.6253
TCGA-91-6849-01A	0.173891	13.2133
TCGA-55-7726-01A	0.105774	13.422
TCGA-99-7458-01A	0.296232	12.7016
TCGA-05-4433-01A	0.212329	12.5694
TCGA-53-7626-01A	0.483619	12.5601
TCGA-97-7554-01A	0.640916	12.8661
TCGA-50-5045-01A	0.531392	12.5092
TCGA-49-AARO-01A	0.314084	12.7261

## Sheet: Fig. 3g
	cg17698295	OPLAH	159-GDSC1
1287706	0.974868	6.34651	0.567362
910921	0.981102	5.88046	0.539684
906792	0.396828	3.28726	0.698445
906793	0.97601	5.2273	0.658033
906830	0.168865	3.48043	0.967085
910853	0.455963	3.93431	0.450717
906818	0.0282658	3.67232	0.625712
906814	0.0210853	4.65032	0.916722
906813	0.513409	3.54924	0.966799
687448	0.974782	2.95707	0.458047
753545	0.0341774	3.20347	0.9705
753546	0.0262697	3.61475	0.946155
906865	0.504688	3.88512	0.653919
910932	0.672538	3.52566	0.879723
1240130	0.976832	8.6579	0.628172
907058	0.929535	3.4499	#N/A
1298145	0.0396152	3.88446	0.624206
907067	0.978621	5.11185	0.50457
907169	0.0226378	3.42757	0.650422
1240153	0.0314021	3.79061	0.761677
907171	0.0234391	3.729	0.805468
907172	0.633768	3.36711	0.729176
753579	0.0233097	3.68903	0.853814
753581	0.530133	3.61899	#N/A
905974	0.918589	3.79189	0.698838
905975	0.575787	4.01279	0.83646
908124	0.427255	4.36717	#N/A
908125	0.281933	3.47925	0.581614
908128	0.0316457	4.40732	0.968252
925339	0.0926415	3.17319	0.717361
971777	0.979479	4.23097	0.581354
753596	0.982538	5.78081	0.754107
910903	0.633793	4.61996	0.812779
909706	0.07098	3.86459	0.75206
909713	0.982494	6.68151	0.647409
909723	0.572503	4.48222	0.946689
905955	0.0295994	4.36205	0.784208
909725	0.415515	5.41809	0.542573
905954	0.0299926	3.78455	0.957131
909724	0.965224	3.23643	0.773158
909726	0.0329418	3.7786	0.775474
909727	0.689993	4.10349	#N/A
905956	0.682344	3.71453	0.957274
905977	0.974539	4.46352	0.837521
905976	0.963558	3.68182	0.695116
909784	0.0249889	3.73392	0.896424
1299078	0.977512	4.80064	0.629465
1240226	0.965174	5.49884	0.410253
1299080	0.984814	6.44352	0.632609
1299081	0.937037	3.85578	0.509297

## Sheet: Fig. 3h
	cg26199906	OPLAH
TCGA-EB-A6QY-01A	0.0730752	7.73972
TCGA-IH-A3EA-01A	0.100666	5.51322
TCGA-EB-A44O-01A	0.0452548	5.52941
TCGA-BF-AAOX-01A	0.108378	10.8278
TCGA-EB-A5SF-01A	0.0769282	10.3584
TCGA-BF-A3DM-01A	0.224567	9.72955
TCGA-GF-A769-01A	0.0561822	5.81411
TCGA-EB-A41A-01A	0.086359	4.79214
TCGA-EB-A4IS-01A	0.0692953	8.95378
TCGA-EB-A44N-01A	0.513831	10.8468
TCGA-BF-A5EQ-01A	0.163673	6.17642
TCGA-GN-A8LN-01A	0.124128	10.7778
TCGA-EB-A3Y6-01A	0.0786971	10.3295
TCGA-FR-A728-01A	0.350052	6.79015
TCGA-EB-A3Y7-01A	0.121147	9.16917
TCGA-D9-A3Z4-01A	0.08274	8.89544
TCGA-XV-A9W2-01A	0.109757	8.87019
TCGA-ER-A194-01A	0.0657181	6.4564
TCGA-EB-A42Z-01A	0.0898752	5.62779
TCGA-EB-A550-01A	0.58545	10.7651
TCGA-BF-AAP2-01A	0.250115	8.87136
TCGA-EB-A1NK-01A	0.0720478	7.73278
TCGA-EB-A85I-01A	0.0760315	5.74694
TCGA-EB-A553-01A	0.626573	7.14619
TCGA-GN-A26C-01A	0.0497909	7.7846
TCGA-EB-A24D-01A	0.0393013	5.66724
TCGA-EB-A4IQ-01A	0.615757	10.0503
TCGA-EB-A299-01A	0.0659979	9.96627
TCGA-ER-A42H-01A	0.90576	5.82976
TCGA-EB-A3XC-01A	0.0915872	7.98198
TCGA-FS-A1ZN-01A	0.0453071	8.64101
TCGA-ER-A2NF-01A	0.150084	11.887
TCGA-XV-A9W5-01A	0.0412084	7.89425
TCGA-EB-A4P0-01A	0.0688433	6.64403
TCGA-BF-A9VF-01A	0.0622425	5.95874
TCGA-BF-A5ER-01A	0.293273	5.9734
TCGA-FR-A2OS-01A	0.136698	10.5371
TCGA-BF-A1PU-01A	0.0949287	5.91048
TCGA-BF-A1PZ-01A	0.0678443	10.7615
TCGA-D9-A4Z2-01A	0.377559	9.78391
TCGA-ER-A19T-01A	0.0422054	5.21193
TCGA-EB-A4XL-01A	0.0905573	8.00239
TCGA-XV-A9VZ-01A	0.620921	10.7064
TCGA-BF-A1PV-01A	0.0933365	5.52036
TCGA-DA-A960-01A	0.0864742	5.99203
TCGA-EB-A5FP-01A	0.121405	5.20021
TCGA-EB-A6R0-01A	0.0328244	5.76647
TCGA-EB-A551-01A	0.138095	7.15892
TCGA-EB-A82C-01A	0.0810664	5.83846
TCGA-BF-A3DL-01A	0.0584662	6.8384
TCGA-BF-A5ES-01A	0.0847248	6.25331
TCGA-EB-A431-01A	0.0483894	7.49971
TCGA-EB-A41B-01A	0.0743281	6.36084
TCGA-EB-A24C-01A	0.0591582	6.25179
TCGA-YG-AA3N-01A	0.0931864	7.49364
TCGA-EB-A3XB-01A	0.0597105	6.01624
TCGA-BF-AAP7-01A	0.298054	7.89936
TCGA-ER-A19K-01A	0.0853404	8.8449
TCGA-FR-A726-01A	0.0217552	6.80652
TCGA-EB-A44P-01A	0.656699	10.5632
TCGA-GN-A4U5-01A	0.058757	8.33821
TCGA-FR-A3R1-01A	0.173309	5.03545
TCGA-HR-A5NC-01A	0.685779	10.2307
TCGA-XV-AAZW-01A	0.0767367	7.33695
TCGA-D3-A5GT-01A	0.563778	8.80363
TCGA-BF-AAP1-01A	0.0799789	5.78056
TCGA-GF-A2C7-01A	0.470858	6.04964
TCGA-XV-AAZY-01A	0.365422	10.9573
TCGA-EB-A42Y-01A	0.0737851	5.55819
TCGA-BF-A3DN-01A	0.085047	5.69045
TCGA-EB-A6QZ-01A	0.0544431	6.44831
TCGA-BF-AAP8-01A	0.0666344	12.0568
TCGA-EB-A4OY-01A	0.555221	12.7604
TCGA-EB-A430-01A	0.0928063	10.6651
TCGA-EB-A3HV-01A	0.623293	10.7312
TCGA-EB-A3XF-01A	0.0930188	6.32418
TCGA-BF-AAP6-01A	0.064953	10.7337
TCGA-ER-A2NB-01A	0.492812	11.075
TCGA-EB-A3XE-01A	0.670837	10.5282
TCGA-EB-A5SE-01A	0.090659	5.82534
TCGA-XV-AAZV-01A	0.0539074	9.79104
TCGA-EB-A5VU-01A	0.251095	6.68565
TCGA-D9-A4Z5-01A	0.0620432	6.9231
TCGA-FW-A5DX-01A	0.660365	10.9938
TCGA-EB-A51B-01A	0.102001	5.13519
TCGA-BF-AAP4-01A	0.0565623	6.91921
TCGA-EB-A3XD-01A	0.237612	9.64776
TCGA-EB-A5UM-01A	0.498675	10.905
TCGA-EB-A82B-01A	0.111713	6.39267
TCGA-BF-A1Q0-01A	0.140448	5.78499
TCGA-BF-A3DJ-01A	0.711669	11.5415
TCGA-EB-A57M-01A	0.122779	8.71397
TCGA-EB-A85J-01A	0.0748116	6.69459
TCGA-BF-A5EO-01A	0.100335	8.35783
TCGA-WE-A8K4-01A	0.165787	10.3956
TCGA-GN-A263-01A	0.0816239	3.95481
TCGA-BF-A5EP-01A	0.0850235	7.20356
TCGA-ER-A196-01A	0.0906081	8.00985
TCGA-EB-A97M-01A	0.74451	12.846
TCGA-BF-AAOU-01A	0.0947711	8.00067
TCGA-D9-A4Z3-01A	0.524678	5.74192
TCGA-EB-A4OZ-01A	0.201935	9.74349
TCGA-BF-A1PX-01A	0.0654991	9.04138

[truncated: 10 more sheets: Fig. 3j, Fig. 3k, Fig. 3l, Fig. 4de, Fig. 4f, Fig. 4gh, Fig. 4i, Fig. 4jk, Fig. 4l, Fig. 4c]
